# Supplementary material for: 1,1′-(2-Thienylmethylene)di-2-naphthol ethyl acetate solvate
Source: Acta Crystallogr Sect E Struct Rep Online. 2009 May 14;65(Pt 6):o1259. doi: 10.1107/S1600536809016559 (PMC2969796; doi:10.1107/S1600536809016559)
Supplement: Supplementary file 1 [file e-65-o1259-sup1.cif]

##############################################################################
###                                                                        ###
###        Electronic paper (Acta Crystallographica Section E)             ###
###                                                                        ###
##############################################################################
#                                                                            #
# This CIF contains the data in a paper accepted for publication in Acta     #
# Crystallographica Section E. It conforms to the requirements of Notes      #
# for Authors for Section E, and has been peer reviewed under the auspices   #
# of the IUCr Commission on Journals.                                        #
#                                                                            #
# Full details of the Crystallographic Information File format               #
# are given in the paper "The Crystallographic Information File (CIF):       #
# a New Standard Archive File for Crystallography" by S. R. Hall, F. H.      #
# Allen and I. D. Brown [Acta Cryst. (1991), A47, 655-685].                  #
#                                                                            #
# The current version of the core CIF dictionary is obtainable from          #
# ftp://ftp.iucr.org/pub/cif_core.dic. The current version number is 2.4.    #
#                                                                            #
# Software is freely available for graphical display of the structure(s) in  #
# this CIF.  For information consult the CIF home page http://www.iucr.org/  #
# cif/home.html                                                              #
#                                                                            #
# This file may be used for bona fide research purposes within the           #
# scientific community so long as proper attribution is given to the journal # 
# article from which it was obtained.                                        #
#                                                                            #
##############################################################################
                                             
data_I
_audit_creation_method     SHELXL-97
_chemical_name_systematic
;
1,1'-(2-Thienylmethylene)di-2-naphthol ethyl acetate solvate
;
_chemical_name_common     ?
_chemical_formula_moiety     'C25 H18 O2 S , C4 H8 O2'
_chemical_formula_sum     'C29 H26 O4 S'
_chemical_formula_iupac     'C25 H18 O2 S , C4 H8 O2'
_chemical_formula_weight     470.57
_chemical_melting_point     ?
_symmetry_cell_setting     monoclinic
_symmetry_space_group_name_H-M     'P 21/c'
_symmetry_space_group_name_Hall     '-P 2ybc'
loop_
    _symmetry_equiv_pos_as_xyz
    'x, y, z'
    '-x, y+1/2, -z+1/2'
    '-x, -y, -z'
    'x, -y-1/2, z-1/2'
_cell_length_a     13.425(3)
_cell_length_b     21.613(4)
_cell_length_c     8.417(2)
_cell_angle_alpha     90.00
_cell_angle_beta     98.808(15)
_cell_angle_gamma     90.00
_cell_volume     2413.4(9)
_cell_formula_units_Z     4
_cell_measurement_reflns_used     4944
_cell_measurement_theta_min     2.4348
_cell_measurement_theta_max     27.1548
_cell_measurement_temperature     291(2)
_exptl_crystal_description     prism
_exptl_crystal_colour     colourless
_exptl_crystal_size_max     0.40
_exptl_crystal_size_mid     0.27
_exptl_crystal_size_min     0.25
_exptl_crystal_density_diffrn     1.295
_exptl_crystal_density_meas     ?
_exptl_crystal_density_method     'not measured'
_exptl_crystal_F_000     992
_exptl_absorpt_coefficient_mu     0.168
_exptl_absorpt_correction_type     multi-scan
_exptl_absorpt_process_details     '(SADABS; Bruker, 2000)'
_exptl_absorpt_correction_T_min     0.95
_exptl_absorpt_correction_T_max     0.96
_exptl_special_details
;
;
_diffrn_ambient_temperature     291(2)
_diffrn_radiation_type     MoK\a
_diffrn_radiation_wavelength     0.71073
_diffrn_radiation_source     'fine-focus sealed tube'
_diffrn_radiation_monochromator     graphite
_diffrn_measurement_device_type     'Rigaku SCXmini'
_diffrn_measurement_method     'CCD Profile fitting'
_diffrn_detector_area_resol_mean     13.6612
_diffrn_reflns_number     23800
_diffrn_reflns_av_R_equivalents     0.0470
_diffrn_reflns_av_sigmaI/netI     0.0364
_diffrn_reflns_theta_min     3.07
_diffrn_reflns_theta_max     27.10
_diffrn_reflns_theta_full     27.10
_diffrn_measured_fraction_theta_max     0.997
_diffrn_measured_fraction_theta_full     0.997
_diffrn_reflns_limit_h_min     -17
_diffrn_reflns_limit_h_max     17
_diffrn_reflns_limit_k_min     -27
_diffrn_reflns_limit_k_max     27
_diffrn_reflns_limit_l_min     -10
_diffrn_reflns_limit_l_max     10
_diffrn_standards_number     0
_diffrn_standards_interval_count     .
_diffrn_standards_interval_time     .
_diffrn_standards_decay_%     ?
_refine_special_details
;
Refinement of <i>F</i>^2^ against ALL reflections. The weighted <i>R</i>-factor
<i>wR</i> and goodness of fit <i>S</i> are based on <i>F</i>^2^, conventional
<i>R</i>-factors <i>R</i> are based on <i>F</i>, with <i>F</i> set to zero for
negative <i>F</i>^2^. The threshold expression of <i>F</i>^2^ >
\s(<i>F</i>^2^) is used only for calculating <i>R</i>-factors(gt) <i>etc</i>.
and is not relevant to the choice of reflections for refinement.
<i>R</i>-factors based on <i>F</i>^2^ are statistically about twice as large
as those based on <i>F</i>, and <i>R</i>- factors based on ALL data will be
even larger.
;
_reflns_number_total     5314
_reflns_number_gt     4010
_reflns_threshold_expression     I>2\s(I)
_refine_ls_structure_factor_coef     Fsqd
_refine_ls_matrix_type     full
_refine_ls_R_factor_all     0.0858
_refine_ls_R_factor_gt     0.0629
_refine_ls_wR_factor_gt     0.1441
_refine_ls_wR_factor_ref     0.1583
_refine_ls_goodness_of_fit_ref     1.004
_refine_ls_restrained_S_all     1.004
_refine_ls_number_reflns     5314
_refine_ls_number_parameters     309
_refine_ls_number_restraints     0
_refine_ls_hydrogen_treatment     constr
_refine_ls_weighting_scheme     calc
_refine_ls_weighting_details
       'calc w = 1/[\s^2^(Fo^2^)+(0.0651P)^2^+1.3572P] where P=(Fo^2^+2Fc^2^)/3'
_atom_sites_solution_hydrogens     geom
_atom_sites_solution_primary     direct
_atom_sites_solution_secondary     difmap
_refine_ls_shift/su_max     0.000
_refine_ls_shift/su_mean     0.000
_refine_diff_density_max     0.192
_refine_diff_density_min     -0.311
_refine_ls_extinction_method     none
_refine_ls_extinction_coef     ?
loop_
    _atom_type_symbol
    _atom_type_description
    _atom_type_scat_dispersion_real
    _atom_type_scat_dispersion_imag
    _atom_type_scat_source
    'C' 'C' 0.0033 0.0016
                         'International Tables Vol C Tables 4.2.6.8 and 6.1.1.4'
    'H' 'H' 0.0000 0.0000
                         'International Tables Vol C Tables 4.2.6.8 and 6.1.1.4'
    'O' 'O' 0.0106 0.0060
                         'International Tables Vol C Tables 4.2.6.8 and 6.1.1.4'
    'S' 'S' 0.1246 0.1234
                         'International Tables Vol C Tables 4.2.6.8 and 6.1.1.4'
_computing_data_collection     'CrystalClear (Rigaku, 2005)'
_computing_cell_refinement     'CrystalClear (Rigaku, 2005)'
_computing_data_reduction     'CrystalClear (Rigaku, 2005)'
_computing_structure_solution     'SHELXS97 (Sheldrick, 2008)'
_computing_structure_refinement     'SHELXL97 (Sheldrick, 2008)'
_computing_molecular_graphics     'SHELXTL/PC (Sheldrick, 2008)'
_computing_publication_material     'SHELXTL/PC (Sheldrick, 2008)'
loop_
    _atom_site_type_symbol
    _atom_site_label
    _atom_site_fract_x
    _atom_site_fract_y
    _atom_site_fract_z
    _atom_site_U_iso_or_equiv
    _atom_site_adp_type
    _atom_site_calc_flag
    _atom_site_refinement_flags
    _atom_site_occupancy
    _atom_site_disorder_assembly
    _atom_site_disorder_group
    C C1 0.31470(16) 0.04909(9) 0.4961(3) 0.0371(5) Uani d . 1 . .
    H H1 0.3802 0.0292 0.4957 0.045 Uiso calc R 1 . .
    C C2 0.33844(16) 0.10811(9) 0.5991(3) 0.0376(5) Uani d . 1 . .
    C C3 0.28873(17) 0.16412(10) 0.5686(3) 0.0451(5) Uani d . 1 . .
    C C4 0.3180(2) 0.21791(11) 0.6593(3) 0.0573(7) Uani d . 1 . .
    H H4 0.2841 0.2550 0.6336 0.069 Uiso calc R 1 . .
    C C5 0.3952(2) 0.21569(12) 0.7836(3) 0.0591(7) Uani d . 1 . .
    H H5 0.4135 0.2513 0.8429 0.071 Uiso calc R 1 . .
    C C6 0.44799(18) 0.16039(11) 0.8243(3) 0.0480(6) Uani d . 1 . .
    C C7 0.5277(2) 0.15747(14) 0.9552(3) 0.0618(7) Uani d . 1 . .
    H H7 0.5437 0.1925 1.0180 0.074 Uiso calc R 1 . .
    C C8 0.5814(2) 0.10479(15) 0.9913(3) 0.0652(8) Uani d . 1 . .
    H H8 0.6350 0.1043 1.0757 0.078 Uiso calc R 1 . .
    C C9 0.55585(19) 0.05109(13) 0.9008(3) 0.0568(7) Uani d . 1 . .
    H H9 0.5928 0.0150 0.9252 0.068 Uiso calc R 1 . .
    C C10 0.47685(17) 0.05134(11) 0.7766(3) 0.0458(5) Uani d . 1 . .
    H H10 0.4598 0.0149 0.7204 0.055 Uiso calc R 1 . .
    C C11 0.42030(16) 0.10589(10) 0.7312(3) 0.0404(5) Uani d . 1 . .
    C C12 0.25054(15) 0.00026(9) 0.5662(2) 0.0361(4) Uani d . 1 . .
    C C13 0.16002(16) 0.01613(10) 0.6138(3) 0.0414(5) Uani d . 1 . .
    C C14 0.09914(18) -0.02789(11) 0.6780(3) 0.0488(6) Uani d . 1 . .
    H H14 0.0391 -0.0155 0.7108 0.059 Uiso calc R 1 . .
    C C15 0.12767(18) -0.08802(12) 0.6921(3) 0.0501(6) Uani d . 1 . .
    H H15 0.0871 -0.1164 0.7350 0.060 Uiso calc R 1 . .
    C C16 0.21813(17) -0.10821(10) 0.6425(3) 0.0428(5) Uani d . 1 . .
    C C17 0.2476(2) -0.17108(11) 0.6544(3) 0.0579(7) Uani d . 1 . .
    H H17 0.2070 -0.1995 0.6972 0.070 Uiso calc R 1 . .
    C C18 0.3338(2) -0.19076(12) 0.6049(4) 0.0650(8) Uani d . 1 . .
    H H18 0.3524 -0.2322 0.6154 0.078 Uiso calc R 1 . .
    C C19 0.3948(2) -0.14842(12) 0.5376(4) 0.0596(7) Uani d . 1 . .
    H H19 0.4534 -0.1620 0.5022 0.072 Uiso calc R 1 . .
    C C20 0.36867(17) -0.08722(11) 0.5238(3) 0.0464(5) Uani d . 1 . .
    H H20 0.4100 -0.0601 0.4781 0.056 Uiso calc R 1 . .
    C C21 0.28040(16) -0.06379(10) 0.5769(2) 0.0370(5) Uani d . 1 . .
    C C22 0.27474(17) 0.06136(10) 0.3198(3) 0.0399(5) Uani d . 1 . .
    C C23 0.18677(18) 0.04016(11) 0.2295(3) 0.0476(5) Uani d . 1 . .
    H H23 0.1395 0.0154 0.2693 0.057 Uiso calc R 1 . .
    C C24 0.1777(2) 0.06118(15) 0.0666(3) 0.0673(8) Uani d . 1 . .
    H H24 0.1230 0.0516 -0.0113 0.081 Uiso calc R 1 . .
    C C25 0.2557(2) 0.09609(14) 0.0369(3) 0.0647(7) Uani d . 1 . .
    H H25 0.2609 0.1133 -0.0628 0.078 Uiso calc R 1 . .
    C C26 0.8122(2) 0.13551(18) 0.8359(4) 0.0821(10) Uani d . 1 . .
    H H26B 0.7999 0.0928 0.8580 0.123 Uiso calc R 1 . .
    H H26C 0.7565 0.1516 0.7623 0.123 Uiso calc R 1 . .
    H H26D 0.8195 0.1587 0.9343 0.123 Uiso calc R 1 . .
    C C27 0.9068(2) 0.14072(14) 0.7629(3) 0.0598(7) Uani d . 1 . .
    C C28 1.0195(3) 0.20912(15) 0.6570(5) 0.0830(10) Uani d . 1 . .
    H H28B 1.0131 0.1888 0.5531 0.100 Uiso calc R 1 . .
    H H28C 1.0775 0.1919 0.7256 0.100 Uiso calc R 1 . .
    C C29 1.0330(3) 0.27622(15) 0.6379(5) 0.0852(10) Uani d . 1 . .
    H H29B 1.0927 0.2836 0.5909 0.128 Uiso calc R 1 . .
    H H29C 1.0394 0.2959 0.7412 0.128 Uiso calc R 1 . .
    H H29D 0.9756 0.2928 0.5691 0.128 Uiso calc R 1 . .
    O O1 0.20776(13) 0.17382(8) 0.4507(2) 0.0556(4) Uani d . 1 . .
    H H1A 0.1819 0.1373 0.4077 0.106(13) Uiso d R 1 . .
    O O2 0.12727(13) 0.07581(8) 0.5945(2) 0.0564(5) Uani d . 1 . .
    H H2A 0.0650 0.0833 0.6207 0.110(13) Uiso d R 1 . .
    O O3 0.95846(15) 0.09760(9) 0.7375(3) 0.0736(6) Uani d . 1 . .
    O O4 0.92817(15) 0.19908(10) 0.7291(3) 0.0728(6) Uani d . 1 . .
    S S1 0.34342(5) 0.10506(3) 0.20365(8) 0.0582(2) Uani d . 1 . .
loop_
    _atom_site_aniso_label
    _atom_site_aniso_U_11
    _atom_site_aniso_U_22
    _atom_site_aniso_U_33
    _atom_site_aniso_U_12
    _atom_site_aniso_U_13
    _atom_site_aniso_U_23
    C1 0.0354(10) 0.0330(10) 0.0441(11) -0.0001(8) 0.0099(9) 0.0002(9)
    C2 0.0368(11) 0.0338(10) 0.0439(11) -0.0041(9) 0.0115(9) -0.0015(9)
    C3 0.0457(12) 0.0382(12) 0.0525(13) -0.0019(10) 0.0114(11) -0.0021(10)
    C4 0.0652(16) 0.0334(12) 0.0756(18) -0.0004(11) 0.0181(14) -0.0056(12)
    C5 0.0699(17) 0.0439(14) 0.0657(17) -0.0144(13) 0.0177(14) -0.0156(12)
    C6 0.0495(13) 0.0497(14) 0.0467(13) -0.0158(11) 0.0139(11) -0.0050(10)
    C7 0.0661(17) 0.0686(18) 0.0509(15) -0.0277(15) 0.0096(13) -0.0073(13)
    C8 0.0548(16) 0.089(2) 0.0490(15) -0.0225(16) -0.0012(12) 0.0039(15)
    C9 0.0466(14) 0.0697(17) 0.0529(15) -0.0025(13) 0.0039(11) 0.0125(13)
    C10 0.0427(12) 0.0473(13) 0.0485(13) -0.0057(10) 0.0105(10) 0.0026(10)
    C11 0.0379(11) 0.0434(12) 0.0424(11) -0.0086(9) 0.0139(9) 0.0000(9)
    C12 0.0358(10) 0.0355(11) 0.0378(10) -0.0043(9) 0.0079(9) 0.0002(8)
    C13 0.0385(11) 0.0391(11) 0.0472(12) -0.0004(9) 0.0084(9) -0.0015(9)
    C14 0.0410(12) 0.0518(14) 0.0574(14) -0.0047(10) 0.0194(11) -0.0018(11)
    C15 0.0462(13) 0.0488(13) 0.0575(14) -0.0121(11) 0.0154(11) 0.0029(11)
    C16 0.0429(12) 0.0394(12) 0.0461(12) -0.0058(10) 0.0064(10) 0.0028(9)
    C17 0.0620(16) 0.0381(12) 0.0753(18) -0.0091(12) 0.0155(14) 0.0069(12)
    C18 0.0685(18) 0.0359(13) 0.093(2) 0.0037(12) 0.0205(16) 0.0043(13)
    C19 0.0568(15) 0.0453(14) 0.0800(19) 0.0068(12) 0.0210(14) -0.0009(13)
    C20 0.0437(12) 0.0396(12) 0.0577(14) 0.0004(10) 0.0132(11) 0.0014(10)
    C21 0.0366(10) 0.0363(10) 0.0374(11) -0.0032(9) 0.0035(9) 0.0003(9)
    C22 0.0438(12) 0.0347(10) 0.0433(12) -0.0017(9) 0.0131(9) -0.0018(9)
    C23 0.0494(13) 0.0544(14) 0.0393(12) -0.0096(11) 0.0078(10) -0.0001(10)
    C24 0.0680(18) 0.086(2) 0.0461(14) -0.0053(16) 0.0021(13) -0.0025(14)
    C25 0.081(2) 0.0704(18) 0.0453(14) 0.0063(15) 0.0185(14) 0.0104(13)
    C26 0.0555(17) 0.102(3) 0.093(2) 0.0005(17) 0.0272(16) -0.024(2)
    C27 0.0524(15) 0.0723(19) 0.0556(16) 0.0040(14) 0.0108(12) -0.0122(14)
    C28 0.086(2) 0.072(2) 0.101(3) 0.0128(18) 0.047(2) 0.0006(18)
    C29 0.084(2) 0.075(2) 0.097(3) 0.0114(18) 0.015(2) -0.0006(19)
    O1 0.0534(10) 0.0441(10) 0.0672(11) 0.0089(8) 0.0028(9) -0.0003(8)
    O2 0.0460(9) 0.0431(9) 0.0851(13) 0.0081(7) 0.0265(9) 0.0043(9)
    O3 0.0633(12) 0.0669(13) 0.0975(16) 0.0098(10) 0.0340(12) -0.0031(11)
    O4 0.0678(13) 0.0683(13) 0.0873(15) 0.0129(10) 0.0281(11) -0.0074(11)
    S1 0.0638(4) 0.0544(4) 0.0600(4) -0.0099(3) 0.0212(3) 0.0090(3)
_geom_special_details
;
All e.s.d.'s (except the e.s.d. in the dihedral angle between two l.s. planes)
are estimated using the full covariance matrix. The cell e.s.d.'s are taken
into account individually in the estimation of e.s.d.'s in distances, angles
and torsion angles; correlations between e.s.d.'s in cell parameters are only
used when they are defined by crystal symmetry. An approximate (isotropic)
treatment of cell e.s.d.'s is used for estimating e.s.d.'s involving l.s.
planes.
;
loop_
    _geom_bond_atom_site_label_1
    _geom_bond_atom_site_label_2
    _geom_bond_site_symmetry_2
    _geom_bond_distance
    _geom_bond_publ_flag
    C1 C22 . 1.522(3) ?
    C1 C12 . 1.536(3) ?
    C1 C2 . 1.548(3) ?
    C1 H1 . 0.9800 ?
    C2 C3 . 1.387(3) ?
    C2 C11 . 1.439(3) ?
    C3 O1 . 1.371(3) ?
    C3 C4 . 1.413(3) ?
    C4 C5 . 1.357(4) ?
    C4 H4 . 0.9300 ?
    C5 C6 . 1.405(4) ?
    C5 H5 . 0.9300 ?
    C6 C7 . 1.415(4) ?
    C6 C11 . 1.432(3) ?
    C7 C8 . 1.357(4) ?
    C7 H7 . 0.9300 ?
    C8 C9 . 1.402(4) ?
    C8 H8 . 0.9300 ?
    C9 C10 . 1.370(3) ?
    C9 H9 . 0.9300 ?
    C10 C11 . 1.422(3) ?
    C10 H10 . 0.9300 ?
    C12 C13 . 1.380(3) ?
    C12 C21 . 1.440(3) ?
    C13 O2 . 1.364(3) ?
    C13 C14 . 1.414(3) ?
    C14 C15 . 1.355(3) ?
    C14 H14 . 0.9300 ?
    C15 C16 . 1.412(3) ?
    C15 H15 . 0.9300 ?
    C16 C17 . 1.415(3) ?
    C16 C21 . 1.437(3) ?
    C17 C18 . 1.357(4) ?
    C17 H17 . 0.9300 ?
    C18 C19 . 1.404(4) ?
    C18 H18 . 0.9300 ?
    C19 C20 . 1.369(3) ?
    C19 H19 . 0.9300 ?
    C20 C21 . 1.422(3) ?
    C20 H20 . 0.9300 ?
    C22 C23 . 1.381(3) ?
    C22 S1 . 1.725(2) ?
    C23 C24 . 1.431(4) ?
    C23 H23 . 0.9300 ?
    C24 C25 . 1.344(4) ?
    C24 H24 . 0.9300 ?
    C25 S1 . 1.699(3) ?
    C25 H25 . 0.9300 ?
    C26 C27 . 1.497(4) ?
    C26 H26B . 0.9600 ?
    C26 H26C . 0.9600 ?
    C26 H26D . 0.9600 ?
    C27 O3 . 1.201(3) ?
    C27 O4 . 1.334(4) ?
    C28 O4 . 1.465(4) ?
    C28 C29 . 1.473(4) ?
    C28 H28B . 0.9700 ?
    C28 H28C . 0.9700 ?
    C29 H29B . 0.9600 ?
    C29 H29C . 0.9600 ?
    C29 H29D . 0.9600 ?
    O1 H1A . 0.9136 ?
    O2 H2A . 0.9116 ?
loop_
    _geom_angle_atom_site_label_1
    _geom_angle_atom_site_label_2
    _geom_angle_atom_site_label_3
    _geom_angle_site_symmetry_1
    _geom_angle_site_symmetry_3
    _geom_angle
    _geom_angle_publ_flag
    C22 C1 C12 . . 111.05(17) ?
    C22 C1 C2 . . 114.47(17) ?
    C12 C1 C2 . . 115.52(17) ?
    C22 C1 H1 . . 104.8 ?
    C12 C1 H1 . . 104.8 ?
    C2 C1 H1 . . 104.8 ?
    C3 C2 C11 . . 117.4(2) ?
    C3 C2 C1 . . 124.3(2) ?
    C11 C2 C1 . . 118.19(18) ?
    O1 C3 C2 . . 125.0(2) ?
    O1 C3 C4 . . 112.9(2) ?
    C2 C3 C4 . . 122.1(2) ?
    C5 C4 C3 . . 120.3(2) ?
    C5 C4 H4 . . 119.9 ?
    C3 C4 H4 . . 119.9 ?
    C4 C5 C6 . . 121.0(2) ?
    C4 C5 H5 . . 119.5 ?
    C6 C5 H5 . . 119.5 ?
    C5 C6 C7 . . 121.4(2) ?
    C5 C6 C11 . . 119.2(2) ?
    C7 C6 C11 . . 119.4(2) ?
    C8 C7 C6 . . 121.6(3) ?
    C8 C7 H7 . . 119.2 ?
    C6 C7 H7 . . 119.2 ?
    C7 C8 C9 . . 119.7(3) ?
    C7 C8 H8 . . 120.1 ?
    C9 C8 H8 . . 120.1 ?
    C10 C9 C8 . . 120.5(3) ?
    C10 C9 H9 . . 119.7 ?
    C8 C9 H9 . . 119.7 ?
    C9 C10 C11 . . 121.8(2) ?
    C9 C10 H10 . . 119.1 ?
    C11 C10 H10 . . 119.1 ?
    C10 C11 C6 . . 116.9(2) ?
    C10 C11 C2 . . 123.2(2) ?
    C6 C11 C2 . . 119.9(2) ?
    C13 C12 C21 . . 118.02(18) ?
    C13 C12 C1 . . 120.75(18) ?
    C21 C12 C1 . . 121.17(18) ?
    O2 C13 C12 . . 118.84(19) ?
    O2 C13 C14 . . 119.1(2) ?
    C12 C13 C14 . . 122.0(2) ?
    C15 C14 C13 . . 120.4(2) ?
    C15 C14 H14 . . 119.8 ?
    C13 C14 H14 . . 119.8 ?
    C14 C15 C16 . . 121.0(2) ?
    C14 C15 H15 . . 119.5 ?
    C16 C15 H15 . . 119.5 ?
    C15 C16 C17 . . 121.3(2) ?
    C15 C16 C21 . . 119.0(2) ?
    C17 C16 C21 . . 119.7(2) ?
    C18 C17 C16 . . 121.4(2) ?
    C18 C17 H17 . . 119.3 ?
    C16 C17 H17 . . 119.3 ?
    C17 C18 C19 . . 119.8(2) ?
    C17 C18 H18 . . 120.1 ?
    C19 C18 H18 . . 120.1 ?
    C20 C19 C18 . . 120.4(2) ?
    C20 C19 H19 . . 119.8 ?
    C18 C19 H19 . . 119.8 ?
    C19 C20 C21 . . 122.2(2) ?
    C19 C20 H20 . . 118.9 ?
    C21 C20 H20 . . 118.9 ?
    C20 C21 C16 . . 116.4(2) ?
    C20 C21 C12 . . 124.04(19) ?
    C16 C21 C12 . . 119.56(19) ?
    C23 C22 C1 . . 128.5(2) ?
    C23 C22 S1 . . 110.84(17) ?
    C1 C22 S1 . . 120.59(16) ?
    C22 C23 C24 . . 111.2(2) ?
    C22 C23 H23 . . 124.4 ?
    C24 C23 H23 . . 124.4 ?
    C25 C24 C23 . . 113.7(3) ?
    C25 C24 H24 . . 123.2 ?
    C23 C24 H24 . . 123.2 ?
    C24 C25 S1 . . 111.8(2) ?
    C24 C25 H25 . . 124.1 ?
    S1 C25 H25 . . 124.1 ?
    C27 C26 H26B . . 109.5 ?
    C27 C26 H26C . . 109.5 ?
    H26B C26 H26C . . 109.5 ?
    C27 C26 H26D . . 109.5 ?
    H26B C26 H26D . . 109.5 ?
    H26C C26 H26D . . 109.5 ?
    O3 C27 O4 . . 123.1(3) ?
    O3 C27 C26 . . 124.4(3) ?
    O4 C27 C26 . . 112.5(3) ?
    O4 C28 C29 . . 108.4(3) ?
    O4 C28 H28B . . 110.0 ?
    C29 C28 H28B . . 110.0 ?
    O4 C28 H28C . . 110.0 ?
    C29 C28 H28C . . 110.0 ?
    H28B C28 H28C . . 108.4 ?
    C28 C29 H29B . . 109.5 ?
    C28 C29 H29C . . 109.5 ?
    H29B C29 H29C . . 109.5 ?
    C28 C29 H29D . . 109.5 ?
    H29B C29 H29D . . 109.5 ?
    H29C C29 H29D . . 109.5 ?
    C3 O1 H1A . . 111.5 ?
    C13 O2 H2A . . 115.5 ?
    C27 O4 C28 . . 116.7(2) ?
    C25 S1 C22 . . 92.43(13) ?
loop_
    _geom_hbond_atom_site_label_D
    _geom_hbond_atom_site_label_H
    _geom_hbond_atom_site_label_A
    _geom_hbond_site_symmetry_A
    _geom_hbond_distance_DH
    _geom_hbond_distance_HA
    _geom_hbond_distance_DA
    _geom_hbond_angle_DHA
    O2 H2A O3 1_455 0.91 1.88 2.764(3) 162.7
data_global
_journal_date_recd_electronic     2009-04-01
_journal_date_accepted     2009-05-04
_journal_name_full     'Acta Crystallographica, Section E'
_journal_year     2009
_journal_volume     65
_journal_issue      6
_journal_page_first     o1259
_journal_page_last     o1259
_journal_paper_category     QO
_journal_coeditor_code     GW2064
_publ_contact_author_name     'Yong Hua Li'
_publ_contact_author_address
;
Ordered Matter Science Research Center
College of Chemistry and Chemical Engineering
Southeast University
Nanjing 211189
People's Republic of China
;
_publ_contact_author_email     liyhnju@hotmail.com
_publ_contact_author_fax     ?
_publ_contact_author_phone     ?
_publ_section_title
;
1,1'-(2-Thienylmethylene)di-2-naphthol ethyl acetate solvate
;
loop_
    _publ_author_name
    _publ_author_address
    'Zhang, Yuan'
;
Ordered Matter Science Research Center
College of Chemistry and Chemical Engineering
Southeast University
Nanjing 211189
People's Republic of China
;
    'Li, Yong Hua'
;
Ordered Matter Science Research Center
College of Chemistry and Chemical Engineering
Southeast University
Nanjing 211189
People's Republic of China
;
    'Zhao, Min Min'
;
Ordered Matter Science Research Center
College of Chemistry and Chemical Engineering
Southeast University
Nanjing 211189
People's Republic of China
;
    'Wu, De Hong'
;
Ordered Matter Science Research Center
College of Chemistry and Chemical Engineering
Southeast University
Nanjing 211189
People's Republic of China
;
    'Yang, Rong'
;
Ordered Matter Science Research Center
College of Chemistry and Chemical Engineering
Southeast University
Nanjing 211189
People's Republic of China
;
