# Supplementary material for: 1,1′-(2-Thienylmethylene)di-2-naphthol ethyl acetate solvate
Source: Acta Crystallogr Sect E Struct Rep Online. 2009 May 14;65(Pt 6):o1259. doi: 10.1107/S1600536809016559 (PMC2969796; doi:10.1107/S1600536809016559)
Supplement: Supplementary file 2 [file e-65-o1259-Isup2.hkl]

# 
# h,k,l, Fc-squared, Fo-squared, sigma(Fo-squared) and status flag 
# 
data_I
_shelx_title ' a in P2(1)/c' 
_shelx_refln_list_code          4 
_shelx_F_calc_maximum      292.44 
_exptl_crystal_F_000       992.00 
_reflns_d_resolution_high  0.7800 
 
loop_ 
 _symmetry_equiv_pos_as_xyz 
 'x, y, z' 
 '-x, y+1/2, -z+1/2' 
 '-x, -y, -z' 
 'x, -y-1/2, z-1/2' 
 
_cell_length_a    13.4245 
_cell_length_b    21.6129 
_cell_length_c     8.4165 
_cell_angle_alpha  90.000 
_cell_angle_beta   98.808 
_cell_angle_gamma  90.000 
 
_shelx_F_squared_multiplier     1.000 
 
loop_ 
 _refln_index_h 
 _refln_index_k 
 _refln_index_l 
 _refln_F_squared_calc 
 _refln_F_squared_meas 
 _refln_F_squared_sigma 
 _refln_observed_status 
   2   0   0     6075.08     5288.85     34.02 o 
   3   0   0     1857.48     1543.98     14.70 o 
   4   0   0      669.82      576.98     14.55 o 
   5   0   0        0.06       -1.13      2.85 o 
   6   0   0        0.14        1.86      3.70 o 
   7   0   0       94.44       80.23      6.97 o 
   8   0   0      476.16      550.61     23.45 o 
   9   0   0      398.88      368.97     13.66 o 
  10   0   0      145.72      162.08     20.97 o 
  11   0   0       30.47       26.08     11.42 o 
  12   0   0       18.37       19.35     10.18 o 
  13   0   0      349.66      344.59     15.71 o 
  14   0   0       21.65       24.32      5.48 o 
  15   0   0       52.94       58.95      9.63 o 
  16   0   0       38.44       45.02     11.44 o 
   2   1   0     4614.22     4166.86     11.91 o 
   3   1   0     1648.71     1735.24     11.73 o 
   4   1   0      316.53      271.89      3.51 o 
   5   1   0     1120.90     1092.96      8.95 o 
   6   1   0      126.80      175.24      6.22 o 
   7   1   0     1186.04     1208.35     12.27 o 
   8   1   0      132.95      147.74      6.26 o 
   9   1   0       12.44        8.69      4.60 o 
  10   1   0      410.38      405.47     17.33 o 
  11   1   0        2.66        4.93      2.65 o 
  12   1   0       67.13       63.58      5.36 o 
  13   1   0        0.01        3.88      3.17 o 
  14   1   0       28.42       24.38      4.35 o 
  15   1   0        9.84       12.80      3.54 o 
  16   1   0        4.53       12.56      5.37 o 
   2   2   0     5649.14     5038.37     32.38 o 
   3   2   0     8031.87     7407.48     35.53 o 
   4   2   0     1276.18     1158.84     11.70 o 
   5   2   0      841.44      804.84      7.91 o 
   6   2   0       61.33       67.13      5.46 o 
   7   2   0      768.58      956.69     10.83 o 
   8   2   0      265.13      276.79      8.23 o 
   9   2   0       12.84       12.75      2.84 o 
  10   2   0      196.68      181.13      9.85 o 
  11   2   0      116.89      139.39      7.59 o 
  12   2   0       10.29       16.40      2.79 o 
  13   2   0      101.59      115.84      9.22 o 
  14   2   0        6.95       10.63      3.39 o 
  15   2   0       11.08       10.95      6.60 o 
  16   2   0        1.15       -0.87      4.41 o 
   1   3   0     1994.82     1890.14      9.14 o 
   2   3   0      702.04      573.13      5.26 o 
   3   3   0     4011.86     3852.79     16.49 o 
   4   3   0      360.30      334.18      4.68 o 
   5   3   0     5490.74     5449.55     34.49 o 
   6   3   0     1533.35     1668.88     14.43 o 
   7   3   0      583.39      658.90     10.49 o 
   8   3   0     1170.37     1188.13     12.64 o 
   9   3   0      103.13       70.97      4.52 o 
  10   3   0       29.31       30.75      3.44 o 
  11   3   0     1033.73     1163.96     30.48 o 
  12   3   0        4.09        3.76      2.69 o 
  13   3   0      143.08      119.40     11.67 o 
  14   3   0      276.19      322.35     32.39 o 
  15   3   0       10.88       20.51      4.57 o 
  16   3   0        0.21        0.57      4.95 o 
   1   4   0     5543.47     5003.39     27.57 o 
   2   4   0     1227.20     1103.87     13.06 o 
   3   4   0      140.64      133.25      7.10 o 
   4   4   0     1226.06     1135.45      7.22 o 
   5   4   0      273.81      272.80      4.67 o 
   6   4   0        3.88        5.39      1.38 o 
   7   4   0      703.11      684.78      8.52 o 
   8   4   0       14.74       13.17      2.53 o 
   9   4   0      699.66      770.34     13.16 o 
  10   4   0       91.17       79.80      5.33 o 
  11   4   0        4.94        4.99      2.59 o 
  12   4   0       11.20        8.62      3.62 o 
  13   4   0      301.51      321.11     14.58 o 
  14   4   0      120.86      120.45     10.91 o 
  15   4   0       48.97       45.52      5.07 o 
  16   4   0       51.17       47.36      8.16 o 
   1   5   0     7154.26     6400.71     58.41 o 
   2   5   0     1900.01     1903.60     11.70 o 
   3   5   0       69.42       54.24      4.19 o 
   4   5   0      309.75      337.92      7.79 o 
   5   5   0      247.02      273.19     10.27 o 
   6   5   0       34.12       54.38      6.13 o 
   7   5   0      125.33      125.11      6.67 o 
   8   5   0       69.80       57.44      3.65 o 
   9   5   0       34.03       33.52      3.75 o 
  10   5   0      109.58      123.15      5.75 o 
  11   5   0       71.45       84.77      6.22 o 
  12   5   0      213.63      286.39     21.42 o 
  13   5   0      535.90      508.90     42.07 o 
  14   5   0       16.83       19.77      4.98 o 
  15   5   0       26.99       27.64      5.96 o 
  16   5   0        0.92        3.71      2.80 o 
   0   6   0     3261.69     3365.54     24.26 o 
   1   6   0       15.87        6.43      1.72 o 
   2   6   0       36.62       34.09      2.13 o 
   3   6   0     6011.83     5895.54     26.26 o 
   4   6   0     3614.08     3734.16     24.36 o 
   5   6   0       76.48      106.27      9.44 o 
   6   6   0      744.40      741.36      9.43 o 
   7   6   0      149.50      154.68      4.84 o 
   8   6   0      210.16      193.44      9.89 o 
   9   6   0       25.68       32.25      3.44 o 
  10   6   0      242.92      241.97     13.61 o 
  11   6   0      168.14      195.42     10.95 o 
  12   6   0       59.75       69.46      6.41 o 
  13   6   0      435.32      458.87     35.43 o 
  14   6   0       77.34       59.44      6.02 o 
  15   6   0       15.97       12.32      4.27 o 
  16   6   0        0.44       -6.00      6.00 o 
   1   7   0        0.28        4.23      2.53 o 
   2   7   0     6738.90     6397.95     32.82 o 
   3   7   0      936.50      989.82     15.86 o 
   4   7   0     4890.74     4878.62     45.89 o 
   5   7   0      288.54      241.26     10.64 o 
   6   7   0      317.95      334.74     12.26 o 
   7   7   0      403.34      412.48      7.62 o 
   8   7   0      915.03      925.88     14.83 o 
   9   7   0      278.86      257.48     20.00 o 
  10   7   0       71.33       78.24      8.65 o 
  11   7   0     1193.86     1320.33     19.72 o 
  12   7   0      119.03      125.03     10.19 o 
  13   7   0      220.98      271.82     24.60 o 
  14   7   0       66.23       71.74      7.46 o 
  15   7   0       13.64       14.92      4.06 o 
  16   7   0        6.16        4.46      9.95 o 
   0   8   0     3685.89     3700.70     38.92 o 
   1   8   0      157.19      132.32      5.70 o 
   2   8   0       33.48       60.68      4.12 o 
   3   8   0      327.19      290.58      4.58 o 
   4   8   0      796.26      784.10     14.46 o 
   5   8   0     1176.24     1412.93     23.12 o 
   6   8   0        0.23       -2.22      4.62 o 
   7   8   0      256.15      262.76     27.16 o 
   8   8   0       18.62       24.88      3.93 o 
   9   8   0      102.61       77.41      8.87 o 
  10   8   0      136.35      131.96      9.58 o 
  11   8   0       53.95       44.47      6.14 o 
  12   8   0      392.01      420.00     28.69 o 
  13   8   0        4.80       12.03      4.44 o 
  14   8   0       18.64       16.25      5.72 o 
  15   8   0       16.22       20.10      5.57 o 
  16   8   0       31.84       30.86      4.88 o 
   1   9   0       23.34        1.85      2.93 o 
   2   9   0       36.84       37.39      2.76 o 
   3   9   0       60.09       82.03      5.51 o 
   4   9   0      187.89      158.65      7.59 o 
   5   9   0        0.37        6.73      1.83 o 
   6   9   0       63.36       92.93      5.42 o 
   7   9   0      550.87      602.80     27.54 o 
   8   9   0      143.40      156.22     11.31 o 
   9   9   0        9.84       16.74      5.23 o 
  10   9   0       64.28       62.57      9.35 o 
  11   9   0       21.57       18.60      3.24 o 
  12   9   0       95.07      105.04      7.89 o 
  13   9   0       45.21       54.44      6.43 o 
  14   9   0        3.18        3.84      3.73 o 
  15   9   0        3.36       23.55      5.41 o 
  16   9   0        1.17        7.07      4.17 o 
   0  10   0     3687.63     3816.09     64.86 o 
   1  10   0     1107.33     1239.99     12.13 o 
   2  10   0        1.64       10.60      2.03 o 
   3  10   0     6098.41     5968.06     54.05 o 
   4  10   0     1248.40     1256.85     16.84 o 
   5  10   0      470.54      536.18      9.88 o 
   6  10   0       32.41       41.63      3.57 o 
   7  10   0      964.75      975.69     23.49 o 
   8  10   0      201.97      179.20     11.43 o 
   9  10   0      344.15      373.23     19.91 o 
  10  10   0      972.43     1091.02     19.69 o 
  11  10   0      507.45      519.38     13.91 o 
  12  10   0      359.67      333.02     27.25 o 
  13  10   0      141.95      153.05     12.34 o 
  14  10   0       80.24       71.63      8.17 o 
  15  10   0        4.52        5.32      5.17 o 
   1  11   0       86.80       56.63      4.33 o 
   2  11   0     4479.24     4992.65     47.25 o 
   3  11   0        6.37        8.51      2.18 o 
   4  11   0       37.07       34.29      3.28 o 
   5  11   0      971.14     1047.34     17.68 o 
   6  11   0      176.79      181.85     12.15 o 
   7  11   0       47.01       42.88      3.80 o 
   8  11   0        0.09        4.12      3.00 o 
   9  11   0      245.76      238.31     26.02 o 
  10  11   0        3.40        7.69      4.03 o 
  11  11   0      219.60      220.44     10.68 o 
  12  11   0        0.00        4.01      3.14 o 
  13  11   0      176.34      200.74     13.12 o 
  14  11   0       20.29       16.52      4.72 o 
  15  11   0        8.67       12.26      5.20 o 
   0  12   0      104.89      145.88     16.13 o 
   1  12   0        7.73        7.47      2.35 o 
   2  12   0      820.87      845.41     18.89 o 
   3  12   0      629.82      611.00      8.49 o 
   4  12   0       66.95       84.68      5.67 o 
   5  12   0        1.00        2.09      4.49 o 
   6  12   0      323.89      320.54     15.30 o 
   7  12   0      106.39       97.99      8.18 o 
   8  12   0     1052.34     1050.14     18.61 o 
   9  12   0       23.58       18.32      4.12 o 
  10  12   0      263.22      250.60     19.58 o 
  11  12   0        2.18       10.55      3.08 o 
  12  12   0      164.37      142.41     11.59 o 
  13  12   0        3.05        9.29      4.06 o 
  14  12   0       38.69       34.26      5.23 o 
  15  12   0        0.91        6.00      6.47 o 
   1  13   0      143.86      133.88     10.62 o 
   2  13   0      160.25      141.59      9.03 o 
   3  13   0       72.67       75.10      5.50 o 
   4  13   0      212.82      217.10      7.99 o 
   5  13   0      115.98       90.57      6.26 o 
   6  13   0        1.10       -1.25      3.74 o 
   7  13   0       18.49       18.72      3.56 o 
   8  13   0      147.16      137.70     11.23 o 
   9  13   0       99.53       89.27      7.82 o 
  10  13   0       12.90       10.05      7.25 o 
  11  13   0      314.30      347.74     17.76 o 
  12  13   0      153.31      164.82     12.14 o 
  13  13   0       87.33       93.52      8.56 o 
  14  13   0        0.03       11.37      3.81 o 
  15  13   0       54.74       50.42     11.33 o 
   0  14   0      452.49      403.27     17.16 o 
   1  14   0      630.67      626.00     10.06 o 
   2  14   0      381.15      407.42     11.78 o 
   3  14   0      179.53      207.59     12.11 o 
   4  14   0        2.69        5.58      1.89 o 
   5  14   0      145.87      155.10     11.76 o 
   6  14   0      272.42      231.66     16.36 o 
   7  14   0      822.26      843.64     26.38 o 
   8  14   0      264.18      274.26     12.98 o 
   9  14   0      683.47      715.61     14.59 o 
  10  14   0       54.48       53.34      5.50 o 
  11  14   0       32.31       32.47      5.55 o 
  12  14   0      107.14      118.98     10.89 o 
  13  14   0      126.81      106.66     12.14 o 
  14  14   0       64.86       68.54      7.10 o 
   1  15   0      106.73       99.28      6.37 o 
   2  15   0      154.12      174.44     11.52 o 
   3  15   0       17.04       17.77      2.89 o 
   4  15   0       48.36       62.58      4.21 o 
   5  15   0      129.08      136.98     10.79 o 
   6  15   0       59.50       57.43      5.78 o 
   7  15   0        7.10        5.05      5.75 o 
   8  15   0      237.92      222.30     13.52 o 
   9  15   0       25.22       32.09      4.34 o 
  10  15   0       40.28       40.40      5.50 o 
  11  15   0       34.32       30.26      6.90 o 
  12  15   0        0.17        5.07      7.64 o 
  13  15   0       29.52       44.40      6.00 o 
  14  15   0       67.08       74.49     13.95 o 
   0  16   0     1001.61      939.27     22.67 o 
   1  16   0       48.44       54.61      4.61 o 
   2  16   0      522.33      532.84     10.83 o 
   3  16   0      174.17      177.00     12.87 o 
   4  16   0      412.66      409.66      9.20 o 
   5  16   0      163.63      160.97      8.98 o 
   6  16   0       33.43       28.64      4.19 o 
   7  16   0       52.92       61.70      8.34 o 
   8  16   0        1.66       -1.81      3.78 o 
   9  16   0       11.36       -0.34      4.23 o 
  10  16   0        0.07        4.34      3.72 o 
  11  16   0       17.97        8.43      7.57 o 
  12  16   0       42.06       27.57      7.07 o 
  13  16   0        0.62        0.44      4.26 o 
   1  17   0     1201.77     1311.59     22.25 o 
   2  17   0     1730.83     1810.86     30.97 o 
   3  17   0       11.97       12.26      3.26 o 
   4  17   0      933.74      976.22     21.60 o 
   5  17   0      186.96      226.15     14.43 o 
   6  17   0        5.00        8.74      4.84 o 
   7  17   0      353.25      333.85     16.00 o 
   8  17   0      200.43      198.29     14.64 o 
   9  17   0      140.25       98.57     10.74 o 
  10  17   0        0.00        9.66      7.32 o 
  11  17   0       19.29       28.10      5.48 o 
  12  17   0       74.35       65.66     13.23 o 
  13  17   0       28.29       49.83     11.18 o 
   0  18   0     1845.23     1946.92     37.19 o 
   1  18   0     1140.30     1262.41     20.68 o 
   2  18   0      538.43      516.23     11.68 o 
   3  18   0      338.13      342.27     15.16 o 
   4  18   0      844.69      821.77     15.79 o 
   5  18   0        4.17        5.52      3.89 o 
   6  18   0       29.57       25.12      3.56 o 
   7  18   0       11.24        5.12      4.04 o 
   8  18   0      107.36       81.21      7.07 o 
   9  18   0       27.21       29.43      5.65 o 
  10  18   0       40.45       33.91      6.83 o 
  11  18   0       16.44       21.02      5.07 o 
  12  18   0       22.06       11.77      5.20 o 
   1  19   0      498.39      539.39     15.73 o 
   2  19   0        9.05        8.24      3.05 o 
   3  19   0      466.88      488.14     12.30 o 
   4  19   0       34.17       25.39      4.79 o 
   5  19   0       84.59       87.77      7.45 o 
   6  19   0        7.83        9.04      3.65 o 
   7  19   0       22.25       14.97      3.86 o 
   8  19   0        6.24        8.74      4.22 o 
   9  19   0       10.58       17.80      4.93 o 
  10  19   0        6.13       10.71      5.66 o 
  11  19   0        6.26       -3.31      7.31 o 
  12  19   0        3.86        6.65      5.52 o 
   0  20   0      610.54      646.89     19.37 o 
   1  20   0      438.71      454.16     11.17 o 
   2  20   0       44.55       48.88      4.13 o 
   3  20   0      260.00      238.20     15.34 o 
   4  20   0        0.99        0.24      3.84 o 
   5  20   0        0.10        0.52      3.41 o 
   6  20   0       12.60       17.11      4.27 o 
   7  20   0       38.33       34.52      5.99 o 
   8  20   0       43.34       50.04      7.21 o 
   9  20   0        7.93        7.49      5.32 o 
  10  20   0       82.13       78.10      9.87 o 
  11  20   0        0.25        1.98      7.11 o 
   1  21   0      120.70      124.59      8.41 o 
   2  21   0      224.69      259.08     12.17 o 
   3  21   0       21.08       13.85      4.04 o 
   4  21   0       82.72       78.80      7.37 o 
   5  21   0      231.94      221.07     17.89 o 
   6  21   0       57.90       38.94      5.75 o 
   7  21   0        7.36        5.64      6.93 o 
   8  21   0       18.07        8.81     10.53 o 
   9  21   0       50.57       64.48      6.89 o 
  10  21   0        0.07       -1.74      9.15 o 
  11  21   0      106.32       89.56     10.07 o 
   0  22   0       28.47       22.96      7.58 o 
   1  22   0        7.08        8.51      3.54 o 
   2  22   0        1.49        1.35      4.51 o 
   3  22   0        2.78       10.63      3.51 o 
   4  22   0        1.18        5.36      6.09 o 
   5  22   0       24.97       17.62      3.73 o 
   6  22   0        0.70        0.77      5.48 o 
   7  22   0       34.88       22.32      9.89 o 
   8  22   0       20.69       17.17      6.16 o 
   9  22   0        1.54        2.09      5.56 o 
  10  22   0        1.54       -2.68      7.11 o 
   1  23   0        1.73        4.85      2.70 o 
   2  23   0        6.38       14.57      4.78 o 
   3  23   0       27.51       25.11      4.21 o 
   4  23   0        9.10       14.38      3.72 o 
   5  23   0        3.40       -1.36      4.56 o 
   6  23   0        3.44       11.76      4.90 o 
   7  23   0        2.33        3.48      4.91 o 
   8  23   0       41.17       32.00     11.39 o 
   9  23   0       19.43       24.11      5.54 o 
   0  24   0      100.38       95.75     10.66 o 
   1  24   0       36.82       36.43      6.91 o 
   2  24   0        3.05       16.74      4.63 o 
   3  24   0      126.98      111.99     12.73 o 
   4  24   0       64.54       74.80      7.99 o 
   5  24   0        1.20       -3.69      7.13 o 
   6  24   0       20.48       23.64      4.11 o 
   7  24   0        7.38        6.52      6.08 o 
   8  24   0       17.20       14.95     10.26 o 
   1  25   0       11.23        9.78      3.13 o 
   2  25   0        2.09        9.66      3.82 o 
   3  25   0       16.75       19.95      7.51 o 
   4  25   0        7.95       14.27      4.31 o 
   5  25   0       28.49       44.10      7.54 o 
   6  25   0        2.49        5.18      4.10 o 
   7  25   0        6.74       10.07      6.08 o 
   0  26   0       36.21       39.56      7.88 o 
   1  26   0        0.98       12.43      4.13 o 
   2  26   0        9.53       17.51      4.68 o 
   3  26   0        0.33       10.19      3.47 o 
   4  26   0       16.86       19.80      3.98 o 
   5  26   0        4.13        3.69      4.37 o 
   1  27   0       21.23       23.74      5.93 o 
   2  27   0       94.14       99.76     13.29 o 
   3  27   0       16.09       15.04      5.17 o 
 -17   1   1        0.18        8.70      4.85 o 
 -16   1   1       12.02       11.87      3.81 o 
 -15   1   1       11.19        7.93      2.91 o 
 -14   1   1       40.76       30.10      4.15 o 
 -13   1   1       31.84       36.42      3.69 o 
 -12   1   1      624.46      657.45     12.34 o 
 -11   1   1        1.17        8.88      3.41 o 
 -10   1   1      392.20      406.54     10.42 o 
  -9   1   1       62.50       65.98      5.02 o 
  -8   1   1      822.57      848.30     11.69 o 
  -7   1   1     1358.42     1436.78     14.72 o 
  -6   1   1     3331.96     3538.31     25.30 o 
  -5   1   1      604.46      670.81      6.82 o 
  -4   1   1     2990.83     2663.24     14.11 o 
  -3   1   1     6419.86     6373.90    104.98 o 
  -2   1   1     7464.80     6792.63     37.58 o 
   1   1   1     1488.57     1294.40      9.77 o 
   2   1   1     7895.78     7129.89     40.73 o 
   3   1   1      803.58      739.92      6.62 o 
   4   1   1       62.17       51.98      4.29 o 
   5   1   1     1610.04     1664.99     12.22 o 
   6   1   1     2434.57     2591.98     20.79 o 
   7   1   1     1554.79     1650.41     15.44 o 
   8   1   1      345.26      439.28      7.82 o 
   9   1   1      153.95      176.31     11.63 o 
  10   1   1       17.90       15.46      3.64 o 
  11   1   1      331.02      352.72     12.94 o 
  12   1   1       69.28       71.97      5.34 o 
  13   1   1        6.08       -2.09      3.54 o 
  14   1   1        2.29       -0.68      4.42 o 
  15   1   1        4.23        3.91      3.81 o 
  16   1   1        3.77       -4.93      4.93 o 
 -17   2   1       11.14       26.01      4.61 o 
 -16   2   1       10.33       16.30      5.14 o 
 -15   2   1       49.32       46.97      5.98 o 
 -14   2   1        0.13        0.42      4.88 o 
 -13   2   1      100.76      103.96      7.34 o 
 -12   2   1        2.53        8.44      4.15 o 
 -11   2   1      129.93      141.94      7.48 o 
 -10   2   1       18.29       30.80      3.95 o 
  -9   2   1       20.23       32.59      2.86 o 
  -8   2   1      861.92      936.16     11.08 o 
  -7   2   1       42.77       60.44      3.75 o 
  -6   2   1        1.70        6.48      1.84 o 
  -5   2   1       14.17        5.49      1.75 o 
  -4   2   1     1129.61     1023.77      8.57 o 
  -3   2   1     2275.13     2017.32     11.24 o 
  -2   2   1    14781.72    12519.47     43.55 o 
  -1   2   1      428.15      349.63      2.74 o 
   0   2   1      778.45      796.92      4.18 o 
   1   2   1       68.58       55.46      3.97 o 
   2   2   1    24548.21    18888.81    191.34 o 
   3   2   1      482.57      381.67      3.79 o 
   4   2   1      111.06      123.26      4.31 o 
   5   2   1        3.56        9.58      2.93 o 
   6   2   1     3271.17     3467.92     25.48 o 
   7   2   1     2562.90     2795.13     18.90 o 
   8   2   1      696.29      742.75      9.87 o 
   9   2   1      883.77      933.52     15.08 o 
  10   2   1      421.40      410.86     14.77 o 
  11   2   1       16.59       17.59      3.34 o 
  12   2   1       15.42       16.81      3.61 o 
  13   2   1       25.69       31.38      5.38 o 
  14   2   1       59.37       68.75      7.76 o 
  15   2   1        3.99        7.52      3.93 o 
  16   2   1        7.24        9.36      4.00 o 
 -17   3   1        0.37        4.50      7.20 o 
 -16   3   1        1.06        5.17      5.49 o 
 -15   3   1        3.32        6.39      4.21 o 
 -14   3   1       67.37       85.24      7.95 o 
 -13   3   1       60.81       66.79      5.86 o 
 -12   3   1       80.14       73.39      5.35 o 
 -11   3   1       16.26       19.08      3.43 o 
 -10   3   1      842.17      855.49     14.52 o 
  -9   3   1       25.89       20.88      3.22 o 
  -8   3   1      218.09      214.80     12.71 o 
  -7   3   1      420.91      432.70      7.43 o 
  -6   3   1       38.59       22.33      2.56 o 
  -5   3   1     1345.27     1328.89     11.43 o 
  -4   3   1     2006.70     1986.36     12.83 o 
  -3   3   1       89.50       71.64      4.57 o 
  -2   3   1    16013.11    13491.47     82.21 o 
  -1   3   1       26.92       42.57      1.95 o 
   0   3   1       63.04       65.43      1.48 o 
   1   3   1       24.80       33.85      2.91 o 
   2   3   1     3407.90     3205.94     12.75 o 
   3   3   1     3686.51     3529.05     14.92 o 
   4   3   1     1230.70     1102.00      9.12 o 
   5   3   1      766.40      818.75      7.60 o 
   6   3   1      166.88      177.75      6.31 o 
   7   3   1      179.43      226.55     15.56 o 
   8   3   1      894.67      973.26     13.68 o 
   9   3   1       99.51      116.73      8.84 o 
  10   3   1        1.35        9.25      3.29 o 
  11   3   1       29.15       30.51      4.51 o 
  12   3   1       61.03       52.99      8.06 o 
  13   3   1       33.39       28.41      5.55 o 
  14   3   1       28.87       18.51      6.52 o 
  15   3   1       59.87       49.66      6.22 o 
  16   3   1       20.13       15.94      7.91 o 
 -16   4   1        8.04        8.12      3.46 o 
 -15   4   1       38.42       32.41      4.00 o 
 -14   4   1       27.35       31.16      4.63 o 
 -13   4   1       12.46       10.80      4.18 o 
 -12   4   1       40.00       39.57      4.67 o 
 -11   4   1       36.09       34.25      4.40 o 
 -10   4   1     1256.79     1359.19     22.84 o 
  -9   4   1       14.89       12.58      2.42 o 
  -8   4   1        8.84       10.76      3.94 o 
  -7   4   1      170.51      142.71      7.60 o 
  -6   4   1      970.40     1026.28     13.48 o 
  -5   4   1     1108.55     1189.74     11.47 o 
  -4   4   1      298.66      245.75      3.93 o 
  -3   4   1     8095.63     7458.40     46.56 o 
  -2   4   1     5933.95     5671.40     37.78 o 
  -1   4   1        4.53       11.05      2.51 o 
   0   4   1     6555.29     6008.16     24.61 o 
   1   4   1     2875.86     2802.61     10.95 o 
   2   4   1       38.94       52.05      5.20 o 
   3   4   1     1100.82     1187.31      8.38 o 
   4   4   1     1534.80     1596.35     11.00 o 
   5   4   1      133.71      108.97      6.08 o 
   6   4   1      265.62      315.95      7.15 o 
   7   4   1        6.42        9.54      1.76 o 
   8   4   1      214.87      258.03      7.23 o 
   9   4   1       36.43       40.30      3.94 o 
  10   4   1       81.73       79.56      5.49 o 
  11   4   1     1167.43     1269.03     21.82 o 
  12   4   1       73.96       80.40      7.43 o 
  13   4   1       52.65       59.29      5.97 o 
  14   4   1        3.18       13.63      8.36 o 
  15   4   1       92.32       74.34     10.38 o 
  16   4   1       22.94       14.20      8.07 o 
 -16   5   1        0.27        2.43      3.16 o 
 -15   5   1       16.01        3.16      3.57 o 
 -14   5   1       12.82       18.01      4.18 o 
 -13   5   1      267.69      249.97     14.80 o 
 -12   5   1     1018.58     1149.44     18.69 o 
 -11   5   1       62.39       56.01      5.80 o 
 -10   5   1       20.49       28.33      2.80 o 
  -9   5   1      480.78      476.48     10.08 o 
  -8   5   1      240.39      228.11      9.48 o 
  -7   5   1      836.37      963.93     12.34 o 
  -6   5   1      155.13      116.81      8.96 o 
  -5   5   1       32.57       11.36      1.99 o 
  -4   5   1     6466.18     6506.31     42.89 o 
  -3   5   1       87.89      127.20      3.76 o 
  -2   5   1    16074.64    13668.47     97.54 o 
  -1   5   1     2758.86     2618.24     14.10 o 
   0   5   1     3798.27     3625.70     15.72 o 
   1   5   1     3046.19     2559.14     12.63 o 
   2   5   1       84.59       74.77      3.53 o 
   3   5   1      396.17      363.43      3.32 o 
   4   5   1      100.60      111.17      4.30 o 
   5   5   1      811.96      711.75     12.70 o 
   6   5   1      402.02      357.34      7.40 o 
   7   5   1      577.23      541.34      7.21 o 
   8   5   1       49.04       58.68      3.86 o 
   9   5   1      200.17      206.16      9.73 o 
  10   5   1        0.80        3.48      2.56 o 
  11   5   1      169.21      170.49     13.31 o 
  12   5   1       54.06       38.66      3.71 o 
  13   5   1      174.72      172.45     15.51 o 
  14   5   1       58.67       46.96      6.21 o 
  15   5   1        2.88       -2.49      4.50 o 
  16   5   1        0.05        3.45      3.31 o 
 -16   6   1       11.77       12.45      3.44 o 
 -15   6   1       89.21       80.97      7.86 o 
 -14   6   1        2.77        4.36      5.06 o 
 -13   6   1      335.18      322.51     22.35 o 
 -12   6   1      151.69      146.33      9.53 o 
 -11   6   1      243.81      274.11     23.15 o 
 -10   6   1      634.73      677.48     30.18 o 
  -9   6   1       13.76        9.82      2.90 o 
  -8   6   1      148.90      152.11      7.65 o 
  -7   6   1      274.61      290.29     13.26 o 
  -6   6   1      465.11      413.60      9.96 o 
  -5   6   1      188.51      205.30      6.30 o 
  -4   6   1      459.95      410.69      5.67 o 
  -3   6   1     1798.75     1761.45     12.84 o 
  -2   6   1     2171.78     2270.38     22.34 o 
  -1   6   1     3649.58     3284.73     15.33 o 
   0   6   1       64.86       35.58      2.46 o 
   1   6   1     1328.06     1295.83      9.14 o 
   2   6   1       62.96       79.46      4.11 o 
   3   6   1      163.03      136.36      5.28 o 
   4   6   1      180.84      153.27      4.52 o 
   5   6   1       58.50       63.90      4.05 o 
   6   6   1      120.31      111.09      8.50 o 
   7   6   1      303.56      331.03      5.95 o 
   8   6   1       56.17       53.33      4.59 o 
   9   6   1      220.85      221.18     14.12 o 
  10   6   1        6.28       17.62      4.36 o 
  11   6   1       95.36       80.07      6.08 o 
  12   6   1       46.40       43.53      4.51 o 
  13   6   1       57.21       55.39      5.44 o 
  14   6   1      132.49      117.40     12.69 o 
  15   6   1        0.14        7.95      3.68 o 
  16   6   1        8.79        8.21      4.48 o 
 -16   7   1       12.83        6.82      3.00 o 
 -15   7   1       17.39       16.53      4.59 o 
 -14   7   1        0.00        1.08      4.38 o 
 -13   7   1        1.12        4.91      6.09 o 
 -12   7   1      284.76      293.82     23.01 o 
 -11   7   1      357.22      347.10     25.91 o 
 -10   7   1      253.87      238.14     13.20 o 
  -9   7   1       81.42       74.84      6.10 o 
  -8   7   1       97.36      103.09      9.99 o 
  -7   7   1        4.52        3.78      2.37 o 
  -6   7   1       32.53       28.34      6.62 o 
  -5   7   1     6886.85     7342.70     56.38 o 
  -4   7   1      655.55      663.94      7.16 o 
  -3   7   1      990.23     1022.97      9.92 o 
  -2   7   1       24.57       19.94      1.85 o 
  -1   7   1       34.66       25.00      2.96 o 
   0   7   1       85.08       86.00      6.33 o 
   1   7   1      191.79      163.24      4.53 o 
   2   7   1      156.46      157.28      4.37 o 
   3   7   1       75.74       80.92      5.08 o 
   4   7   1       36.63       51.95      4.16 o 
   5   7   1        2.78        6.60      2.62 o 
   6   7   1      986.07      966.36     12.79 o 
   7   7   1      131.74      145.77     11.44 o 
   8   7   1       95.60       92.22      9.22 o 
   9   7   1      217.00      245.32     13.24 o 
  10   7   1       37.21       33.07      6.87 o 
  11   7   1      255.79      269.01     21.57 o 
  12   7   1       48.00       72.64      8.39 o 
  13   7   1       32.73       36.99      5.28 o 
  14   7   1       98.26       91.62     10.44 o 
  15   7   1        5.86        3.65      3.95 o 
  16   7   1        0.66        8.88      5.82 o 
 -16   8   1        6.27        0.34      4.49 o 
 -15   8   1        2.32        1.91      5.26 o 
 -14   8   1       15.02       18.04      4.85 o 
 -13   8   1       85.20       76.27      6.52 o 
 -12   8   1       12.27       20.26      3.80 o 
 -11   8   1       66.82       72.18      5.83 o 
 -10   8   1       30.67       36.50      5.00 o 
  -9   8   1      124.49      118.98      8.28 o 
  -8   8   1      256.87      242.90     11.20 o 
  -7   8   1      629.86      589.83     11.11 o 
  -6   8   1      379.89      382.06     12.88 o 
  -5   8   1      595.58      628.91     12.98 o 
  -4   8   1       59.08       66.54      4.77 o 
  -3   8   1      318.67      266.09      7.14 o 
  -2   8   1      180.71      165.94      7.14 o 
  -1   8   1     7503.51     7105.43     50.16 o 
   0   8   1       11.95       38.07      2.89 o 
   1   8   1        0.26       -1.09      1.61 o 
   2   8   1      198.76      157.17      6.67 o 
   3   8   1     2196.09     2516.53     18.52 o 
   4   8   1        1.04       17.55      2.06 o 
   5   8   1      288.15      277.54      6.45 o 
   6   8   1     1176.44     1276.73     14.59 o 
   7   8   1       77.17       90.78      6.55 o 
   8   8   1        0.49       10.84      3.17 o 
   9   8   1      457.12      464.50     15.55 o 
  10   8   1      670.97      686.95     15.35 o 
  11   8   1      218.17      239.63     13.76 o 
  12   8   1       12.55       22.94      3.77 o 
  13   8   1       36.62       54.02      6.61 o 
  14   8   1      100.61       91.04     11.61 o 
  15   8   1        4.08        6.08      6.10 o 
 -16   9   1       18.26       25.80      7.89 o 
 -15   9   1        7.29       11.22      4.32 o 
 -14   9   1        0.14        9.23      3.89 o 
 -13   9   1       67.60       69.41      6.79 o 
 -12   9   1       13.65       10.32      3.84 o 
 -11   9   1       76.00       88.08      7.30 o 
 -10   9   1      277.65      282.65     15.62 o 
  -9   9   1      289.19      284.16     10.64 o 
  -8   9   1      235.60      223.80     16.87 o 
  -7   9   1      767.72      814.25     14.22 o 
  -6   9   1      392.25      505.01      9.41 o 
  -5   9   1       20.87       22.34      3.99 o 
  -4   9   1     2167.16     2224.50     19.41 o 
  -3   9   1     2891.51     2818.05     21.44 o 
  -2   9   1     2176.81     2109.07     19.19 o 
  -1   9   1      138.50      184.39     10.35 o 
   0   9   1      840.19      865.33     14.34 o 
   1   9   1      156.99      234.66      4.99 o 
   2   9   1      670.04      776.52      8.18 o 
   3   9   1      451.63      510.39      8.06 o 
   4   9   1     1629.64     1704.22     17.71 o 
   5   9   1       49.24       84.56      7.03 o 
   6   9   1      200.23      199.74      8.41 o 
   7   9   1       10.00        9.33      2.68 o 
   8   9   1      216.69      193.32     11.84 o 
   9   9   1      866.37      951.50     22.23 o 
  10   9   1      300.26      314.07     24.71 o 
  11   9   1        0.32        0.10      2.93 o 
  12   9   1      102.99      110.09      8.08 o 
  13   9   1       22.84       16.33      4.29 o 
  14   9   1       67.98       93.05     14.92 o 
  15   9   1        3.64        3.18      4.48 o 
 -16  10   1        2.76        5.78      6.60 o 
 -15  10   1       21.26       11.61      3.42 o 
 -14  10   1       38.17       42.67      5.09 o 
 -13  10   1       14.23        9.79      3.82 o 
 -12  10   1        3.69        5.52      5.82 o 
 -11  10   1      222.85      207.88     14.45 o 
 -10  10   1       96.63       93.24     13.71 o 
  -9  10   1      241.71      272.37     15.45 o 
  -8  10   1       10.60       11.82      4.40 o 
  -7  10   1        1.40        3.21      3.05 o 
  -6  10   1       10.16       -2.86      5.27 o 
  -5  10   1      545.45      590.80      7.57 o 
  -4  10   1       15.98       15.50      2.85 o 
  -3  10   1       25.57       40.06      3.51 o 
  -2  10   1        3.89        5.76      1.74 o 
  -1  10   1      451.76      469.93      8.03 o 
   0  10   1      218.70      261.63      7.93 o 
   1  10   1      150.86      139.13      6.98 o 
   2  10   1     3423.31     3742.85     28.98 o 
   3  10   1       37.70       54.27      3.95 o 
   4  10   1       34.33       20.87      2.22 o 
   5  10   1        2.82       10.59      4.14 o 
   6  10   1        6.47       10.35      4.54 o 
   7  10   1      219.53      253.03     10.52 o 
   8  10   1      122.70      142.61     11.55 o 
   9  10   1       62.49       56.14      8.03 o 
  10  10   1       17.52       22.55      6.08 o 
  11  10   1      234.87      242.36     13.37 o 
  12  10   1       50.06       46.87      6.16 o 
  13  10   1       31.47       29.16      6.39 o 
  14  10   1       13.05       23.23      4.59 o 
  15  10   1        0.88       18.28      6.06 o 
 -15  11   1       22.40       16.37      8.48 o 
 -14  11   1       15.17        5.85      4.10 o 
 -13  11   1       18.04       10.60      3.31 o 
 -12  11   1        2.22        3.03      6.70 o 
 -11  11   1        6.30        7.87      3.78 o 
 -10  11   1       50.51       59.73      5.02 o 
  -9  11   1        0.05        5.70      5.61 o 
  -8  11   1      238.49      238.26     17.25 o 
  -7  11   1      367.24      376.89     12.11 o 
  -6  11   1      176.24      182.63     10.71 o 
  -5  11   1      300.84      274.34      6.78 o 
  -4  11   1      643.95      697.82      9.89 o 
  -3  11   1     1804.97     1944.75     18.11 o 
  -2  11   1      641.84      626.34      8.80 o 
  -1  11   1     1698.06     1904.50     16.33 o 
   0  11   1     1492.32     1556.05     15.97 o 
   1  11   1        0.04        0.80      2.02 o 
   2  11   1     1538.94     1689.27     16.21 o 
   3  11   1      250.71      289.26      6.16 o 
   4  11   1      919.63     1004.45      9.58 o 
   5  11   1      168.05      169.57      8.80 o 
   6  11   1      289.32      323.54     18.90 o 
   7  11   1        1.77        3.85      4.40 o 
   8  11   1       15.12       20.54      5.35 o 
   9  11   1      141.43      148.02      9.00 o 
  10  11   1      177.38      175.59     11.39 o 
  11  11   1      106.22      106.75     13.51 o 
  12  11   1      204.60      223.02     18.89 o 
  13  11   1        0.36        5.63      6.78 o 
  14  11   1        0.21        7.47      5.83 o 
  15  11   1       11.83       17.20      4.01 o 
 -15  12   1       68.38       73.04     12.81 o 
 -14  12   1       15.76       10.46      8.76 o 
 -13  12   1       10.63       13.45      3.65 o 
 -12  12   1        5.98        9.34      4.25 o 
 -11  12   1       15.58       11.87      3.42 o 
 -10  12   1       52.53       53.17      4.19 o 
  -9  12   1      606.98      636.96     17.21 o 
  -8  12   1      775.75      786.27     14.48 o 
  -7  12   1      890.70      899.98     17.24 o 
  -6  12   1     1165.88     1281.87     28.20 o 
  -5  12   1      174.92      188.19     10.50 o 
  -4  12   1     2355.93     2367.79     23.13 o 
  -3  12   1       84.29       78.01      5.62 o 
  -2  12   1      413.64      388.41      9.24 o 
  -1  12   1     1004.99      951.51     12.53 o 
   0  12   1      988.65      938.98     14.83 o 
   1  12   1      283.24      276.02      7.62 o 
   2  12   1      316.45      233.86     16.76 o 
   3  12   1      145.46      182.74      7.12 o 
   4  12   1        2.54        5.16      3.56 o 
   5  12   1      199.98      214.80     16.38 o 
   6  12   1       15.09        9.57      4.79 o 
   7  12   1      613.11      629.36     26.34 o 
   8  12   1      147.34      156.17     12.06 o 
   9  12   1     1177.52     1146.31     42.13 o 
  10  12   1       17.99       15.41      3.85 o 
  11  12   1        7.20       10.35      5.62 o 
  12  12   1        0.51        6.15      5.92 o 
  13  12   1        0.01       10.48      5.08 o 
  14  12   1        5.11        6.51      6.56 o 
 -15  13   1       51.65       56.88      8.06 o 
 -14  13   1        3.74       -1.92      8.05 o 
 -13  13   1       82.91       92.68      7.18 o 
 -12  13   1        2.32        4.81      2.85 o 
 -11  13   1        8.72       10.87      3.57 o 
 -10  13   1        4.80        5.76      4.32 o 
  -9  13   1       35.54       37.18      5.89 o 
  -8  13   1      184.23      174.14     12.37 o 
  -7  13   1      428.94      416.35     17.08 o 
  -6  13   1      367.78      367.92     14.27 o 
  -5  13   1      169.12      138.62      9.09 o 
  -4  13   1       31.89       25.45      3.10 o 
  -3  13   1        8.99        5.36      2.19 o 
  -2  13   1      207.30      179.67      9.63 o 
  -1  13   1      396.55      473.72      8.34 o 
   0  13   1      275.55      311.75      7.71 o 
   1  13   1      645.83      616.04      9.92 o 
   2  13   1       82.85      129.93      8.92 o 
   3  13   1       86.70      102.71      5.25 o 
   4  13   1      283.07      268.71     12.43 o 
   5  13   1      166.82      163.08     12.44 o 
   6  13   1      119.75      106.50     10.04 o 
   7  13   1       89.50       94.48      7.94 o 
   8  13   1      198.21      187.06     16.81 o 
   9  13   1      221.31      227.06     13.39 o 
  10  13   1        0.16        6.17      5.20 o 
  11  13   1       47.65       63.41     12.26 o 
  12  13   1       24.11        9.05      6.06 o 
  13  13   1        0.57       12.32      5.79 o 
  14  13   1        8.53        5.97      7.19 o 
 -14  14   1       26.46       35.03      9.54 o 
 -13  14   1        2.64        6.26      5.88 o 
 -12  14   1        6.21        7.78      3.25 o 
 -11  14   1        7.15       15.11      3.23 o 
 -10  14   1        3.35        3.89      3.66 o 
  -9  14   1        7.20        7.73      4.12 o 
  -8  14   1      280.68      295.96     23.17 o 
  -7  14   1       57.40       50.23      6.89 o 
  -6  14   1      182.70      164.22     10.87 o 
  -5  14   1       85.12       80.57      5.00 o 
  -4  14   1      185.13      178.12      8.22 o 
  -3  14   1      193.22      207.41     13.43 o 
  -2  14   1     1012.86     1032.12     16.83 o 
  -1  14   1      134.11      110.82      6.55 o 
   0  14   1       11.94       13.48      2.35 o 
   1  14   1       45.71       43.60      4.12 o 
   2  14   1        0.19        3.67      1.77 o 
   3  14   1       37.01       40.82      4.28 o 
   4  14   1        0.09       -0.78      1.47 o 
   5  14   1       15.68       22.46      3.62 o 
   6  14   1        0.56        7.27      2.66 o 
   7  14   1      453.54      427.54     18.10 o 
   8  14   1       26.56       29.18      4.62 o 
   9  14   1      145.17      162.92     14.05 o 
  10  14   1       64.91       76.42      6.73 o 
  11  14   1        6.29       15.34      8.15 o 
  12  14   1       24.64       24.77      4.91 o 
  13  14   1        1.42        7.92      5.33 o 
  14  14   1       20.63       26.62      8.04 o 
 -14  15   1       57.57       32.46      8.79 o 
 -13  15   1        2.17        5.36      6.36 o 
 -12  15   1       53.66       60.60      7.26 o 
 -11  15   1        0.08        9.57      4.00 o 
 -10  15   1        6.86        5.03      5.54 o 
  -9  15   1      164.87      154.02     10.44 o 
  -8  15   1       80.82       57.12      9.30 o 
  -7  15   1      809.28      892.50     23.52 o 
  -6  15   1       86.72      104.26      7.56 o 
  -5  15   1      818.14      855.89     16.04 o 
  -4  15   1      239.80      240.42     15.83 o 
  -3  15   1       35.82       25.05      3.11 o 
  -2  15   1       51.62       54.91      4.84 o 
  -1  15   1       43.02       32.31      4.53 o 
   0  15   1       95.23       96.55      6.71 o 
   1  15   1       34.57       33.87      3.17 o 
   2  15   1      393.74      358.37     13.00 o 
   3  15   1      182.72      193.79     13.07 o 
   4  15   1       27.78       27.25      3.60 o 
   5  15   1       43.31       41.31      5.71 o 
   6  15   1      428.70      397.59     17.05 o 
   7  15   1       21.74       22.77      3.31 o 
   8  15   1      134.15      147.37     12.13 o 
   9  15   1      239.92      257.91     21.00 o 
  10  15   1      116.54      133.68     11.79 o 
  11  15   1        1.00        6.68      4.66 o 
  12  15   1       14.14       -2.87      4.96 o 
  13  15   1       29.96       27.98      6.12 o 
 -14  16   1        0.64        6.08      7.97 o 
 -13  16   1        0.01       11.43      5.51 o 
 -12  16   1       16.43       25.36      8.17 o 
 -11  16   1       48.50       46.63      7.57 o 
 -10  16   1       20.83       22.80      4.63 o 
  -9  16   1       93.57       79.47      9.75 o 
  -8  16   1        4.61        7.66      3.88 o 
  -7  16   1      168.56      159.05     11.37 o 
  -6  16   1      118.98      134.01      9.56 o 
  -5  16   1       27.63       26.67      4.80 o 
  -4  16   1        1.43        5.30      2.17 o 
  -3  16   1       41.82       39.34      3.44 o 
  -2  16   1     2185.07     2255.62     53.01 o 
  -1  16   1      700.41      710.09     17.39 o 
   0  16   1      859.89      872.13     14.82 o 
   1  16   1      154.66      144.29      8.42 o 
   2  16   1        4.60        4.83      2.29 o 
   3  16   1        5.95        3.46      2.28 o 
   4  16   1      140.25      145.97     10.05 o 
   5  16   1        6.97        0.15      3.77 o 
   6  16   1       41.55       60.41      6.07 o 
   7  16   1      309.42      226.67     25.84 o 
   8  16   1        2.58        9.57      4.13 o 
   9  16   1      253.31      299.72     19.94 o 
  10  16   1       15.15       14.71     12.62 o 
  11  16   1        2.83        6.44      4.05 o 
  12  16   1       18.21       22.96      6.33 o 
  13  16   1        4.84        0.85      5.01 o 
 -13  17   1        0.51       17.39     10.57 o 
 -12  17   1        2.86        6.39     12.03 o 
 -11  17   1       25.47       33.74      3.98 o 
 -10  17   1       61.08       48.98      5.20 o 
  -9  17   1        4.09        8.54      3.57 o 
  -8  17   1       30.78       22.87      4.28 o 
  -7  17   1        1.10        2.25      2.22 o 
  -6  17   1        0.00        6.03      4.12 o 
  -5  17   1       82.65       81.04      7.49 o 
  -4  17   1      653.26      674.69     12.59 o 
  -3  17   1       18.67       19.40      4.27 o 
  -2  17   1      553.77      556.05     23.30 o 
  -1  17   1       13.66       21.77      3.55 o 
   0  17   1       68.29       60.14      6.20 o 
   1  17   1        0.00        2.33      2.39 o 
   2  17   1      792.52      878.07     15.56 o 
   3  17   1       29.21       31.12      3.67 o 
   4  17   1      559.45      561.29     19.81 o 
   5  17   1      368.87      383.86     21.84 o 
   6  17   1      217.92      205.95     16.46 o 
   7  17   1        0.88        3.74      7.08 o 
   8  17   1        4.20        8.59      6.11 o 
   9  17   1        4.20       11.71      6.17 o 
  10  17   1       15.73       10.63      5.51 o 
  11  17   1       11.20       13.03      5.68 o 
  12  17   1       12.89       15.92      4.89 o 
  13  17   1        5.92       -2.76      5.28 o 
 -13  18   1        4.59        9.52      6.23 o 
 -12  18   1        2.60       12.51      4.70 o 
 -11  18   1        0.30       -5.26     25.75 o 
 -10  18   1        1.99        5.15      8.87 o 
  -9  18   1        0.72        2.61      3.01 o 
  -8  18   1       58.39       56.87      7.83 o 
  -7  18   1        5.92        8.63      5.53 o 
  -6  18   1       15.26       14.31      4.46 o 
  -5  18   1       90.73       71.99      5.53 o 
  -4  18   1       64.84       58.12      6.09 o 
  -3  18   1      177.20      171.28      8.45 o 
  -2  18   1      573.27      633.49     15.13 o 
  -1  18   1       31.96       36.11      4.59 o 
   0  18   1      103.46      104.66      7.57 o 
   1  18   1       96.57      105.79      8.07 o 
   2  18   1        7.26        6.53      4.35 o 
   3  18   1       18.02       20.58      4.67 o 
   4  18   1      814.68      834.74     18.13 o 
   5  18   1        6.72       -3.96      3.96 o 
   6  18   1      438.58      490.86     20.35 o 
   7  18   1      209.57      203.10     11.64 o 
   8  18   1        8.82       12.75      6.76 o 
   9  18   1       64.51       63.75     15.46 o 
  10  18   1        4.16        5.00      7.01 o 
  11  18   1        1.72        4.98      4.96 o 
  12  18   1        0.02       -1.73      6.00 o 
 -12  19   1       11.09       21.55      7.01 o 
 -11  19   1        4.91       10.88     12.80 o 
 -10  19   1       20.37        9.93     13.33 o 
  -9  19   1      126.67      104.90     10.51 o 
  -8  19   1        1.27       -0.13      3.81 o 
  -7  19   1        0.47        3.90      5.05 o 
  -6  19   1        1.03        7.01      2.97 o 
  -5  19   1      254.53      247.81     17.21 o 
  -4  19   1       21.99       26.14      3.38 o 
  -3  19   1       71.72       68.58      5.12 o 
  -2  19   1      316.17      276.77     12.05 o 
  -1  19   1        0.84       -3.72      3.72 o 
   0  19   1       25.57       31.68      3.55 o 
   1  19   1       52.40       59.46      5.06 o 
   2  19   1       84.23       79.58      5.68 o 
   3  19   1      298.82      273.12     16.17 o 
   4  19   1      856.05      902.30     13.85 o 
   5  19   1      338.94      306.61     12.44 o 
   6  19   1        3.02        6.10      4.54 o 
   7  19   1       10.35       13.69      4.86 o 
   8  19   1       45.26       63.03     14.19 o 
   9  19   1       10.76       10.45      4.79 o 
  10  19   1       14.32       16.05      5.73 o 
  11  19   1       52.27       59.43      7.01 o 
  12  19   1       58.98       51.15      8.73 o 
 -11  20   1        7.57        6.42      4.24 o 
 -10  20   1        7.53       21.50      7.28 o 
  -9  20   1        1.98        4.34      3.46 o 
  -8  20   1        3.88        4.84      2.33 o 
  -7  20   1       32.71       35.97      5.76 o 
  -6  20   1       30.54       26.66      3.90 o 
  -5  20   1      165.53      153.31     12.79 o 
  -4  20   1      195.62      167.51     12.07 o 
  -3  20   1       73.71       60.70      4.90 o 
  -2  20   1      282.91      277.93     17.16 o 
  -1  20   1      220.87      199.39     12.78 o 
   0  20   1       40.23       38.26      5.06 o 
   1  20   1        3.79        3.25      2.40 o 
   2  20   1        6.36        4.77      2.73 o 
   3  20   1        0.03        2.31      3.61 o 
   4  20   1        7.17        7.33      5.39 o 
   5  20   1        3.93        7.36      4.56 o 
   6  20   1        3.34       20.58      4.52 o 
   7  20   1      108.29      113.43      9.41 o 
   8  20   1        6.70       12.87      5.21 o 
   9  20   1       11.49       17.29      6.14 o 
  10  20   1        0.96        9.77      9.89 o 
  11  20   1        9.65        8.05      9.08 o 
 -11  21   1       11.28       31.22      7.85 o 
 -10  21   1        3.98       16.89      6.92 o 
  -9  21   1        9.99        7.57      4.39 o 
  -8  21   1        1.16        5.36      4.01 o 
  -7  21   1        8.16        5.68      4.07 o 
  -6  21   1        0.00       13.21      3.47 o 
  -5  21   1        1.81        9.42      3.04 o 
  -4  21   1       71.37       81.63      6.17 o 
  -3  21   1        1.61        3.28      2.58 o 
  -2  21   1        8.20        7.58      3.33 o 
  -1  21   1      394.90      401.46     12.94 o 
   0  21   1       37.34       33.97      3.74 o 
   1  21   1       39.99       36.48      4.66 o 
   2  21   1       38.35       34.11      4.48 o 
   3  21   1      185.91      158.66     11.82 o 
   4  21   1        2.40        6.15      4.27 o 
   5  21   1       12.17        7.03      4.75 o 
   6  21   1       10.06       22.03      9.30 o 
   7  21   1       35.11       29.18      6.10 o 
   8  21   1        2.38        1.76      5.49 o 
   9  21   1       11.63       14.49      5.52 o 
  10  21   1        1.34        2.35      5.42 o 
 -10  22   1        2.51       -2.98     11.02 o 
  -9  22   1        6.14        9.55      5.59 o 
  -8  22   1        8.76        7.14      5.92 o 
  -7  22   1        1.02       13.38      3.71 o 
  -6  22   1       44.17       50.21      5.19 o 
  -5  22   1        0.38        4.35      3.85 o 
  -4  22   1       74.27       58.92      5.81 o 
  -3  22   1      428.04      416.43     32.04 o 
  -2  22   1      142.44      147.91      8.81 o 
  -1  22   1      314.41      341.11     15.29 o 
   0  22   1       28.31       26.94      4.34 o 
   1  22   1        3.39        7.66      4.36 o 
   2  22   1      106.53      107.83      8.30 o 
   3  22   1      125.90      146.29      8.87 o 
   4  22   1       12.62       24.76      5.08 o 
   5  22   1       25.21       21.89      4.45 o 
   6  22   1       87.74      106.29      9.00 o 
   7  22   1        0.92        6.69      3.98 o 
   8  22   1        0.79        7.73      9.18 o 
   9  22   1        1.33        5.19      6.30 o 
  -9  23   1      110.47      118.57     19.10 o 
  -8  23   1        0.01        3.19      6.01 o 
  -7  23   1       26.70       27.09      6.62 o 
  -6  23   1        3.74        1.07      3.45 o 
  -5  23   1        5.14       10.04      3.49 o 
  -4  23   1      204.04      211.03     12.60 o 
  -3  23   1        2.19        2.26      3.38 o 
  -2  23   1      105.67      127.90      9.11 o 
  -1  23   1       14.91       19.28      2.79 o 
   0  23   1       10.21       10.23      2.98 o 
   1  23   1       49.97       52.30      4.70 o 
   2  23   1       16.54       12.23      3.63 o 
   3  23   1        0.04       -2.64      5.55 o 
   4  23   1       59.11       56.57      6.67 o 
   5  23   1       12.37        9.47      4.80 o 
   6  23   1       10.86       13.77      5.10 o 
   7  23   1        0.25       -5.63      5.63 o 
   8  23   1        0.91        7.02      5.04 o 
   9  23   1        8.45       11.61      5.43 o 
  -8  24   1        2.28        3.70      6.69 o 
  -7  24   1       71.23       73.23     15.44 o 
  -6  24   1        5.67       -1.48      5.35 o 
  -5  24   1        0.10        3.06      3.99 o 
  -4  24   1        0.07        4.60      3.89 o 
  -3  24   1       28.38       29.14      4.25 o 
  -2  24   1        1.79       -0.54      3.01 o 
  -1  24   1       45.55       54.88      4.90 o 
   0  24   1       20.60       12.59      3.67 o 
   1  24   1        1.12        7.97      3.75 o 
   2  24   1        0.76        9.00      4.11 o 
   3  24   1        1.65        2.92      4.07 o 
   4  24   1        1.32        2.80      3.64 o 
   5  24   1        0.17        0.84      5.51 o 
   6  24   1       18.83       16.71      7.39 o 
   7  24   1        3.61        1.48      4.13 o 
   8  24   1       17.99       27.23      4.97 o 
  -7  25   1        3.43        5.99      7.39 o 
  -6  25   1        6.00        4.43      3.08 o 
  -5  25   1        0.45        8.32      5.77 o 
  -4  25   1        2.92        6.04      3.31 o 
  -3  25   1        3.76       14.59      4.53 o 
  -2  25   1        1.74        5.75      3.86 o 
  -1  25   1       15.04       14.69      3.76 o 
   0  25   1        0.91        0.69      3.02 o 
   1  25   1        1.24       -2.18      6.40 o 
   2  25   1        0.03        0.24      4.57 o 
   3  25   1       12.04       15.81      5.08 o 
   4  25   1       42.79       30.02      6.22 o 
   5  25   1        1.11        7.40      4.95 o 
   6  25   1        0.01       -5.75      5.75 o 
  -5  26   1       20.20       28.25      6.09 o 
  -4  26   1        3.43        5.67      6.15 o 
  -3  26   1       24.89       37.33      4.35 o 
  -2  26   1        1.27        7.02      3.36 o 
  -1  26   1       36.29       25.69      4.03 o 
   0  26   1       52.85       65.19      9.31 o 
   1  26   1        6.16       14.94      3.03 o 
   2  26   1        1.73        1.38      4.21 o 
   3  26   1        4.65       11.75      4.59 o 
   4  26   1       35.62       34.32      7.09 o 
   5  26   1        2.70        5.50      3.51 o 
  -3  27   1        0.00       -3.31      7.17 o 
  -2  27   1        3.42        5.77      5.32 o 
  -1  27   1        0.29       12.05      4.76 o 
   0  27   1        4.30        0.03      4.59 o 
   1  27   1       13.32        6.50      5.23 o 
   2  27   1        4.66        0.79      3.66 o 
   3  27   1        0.66        4.52      4.59 o 
 -17   0   2       20.17       39.04     10.76 o 
 -16   0   2       40.95       58.61     10.40 o 
 -15   0   2        2.02       -6.09      6.75 o 
 -14   0   2       25.49       26.48      5.41 o 
 -13   0   2      644.99      706.46     20.68 o 
 -12   0   2        3.29        3.97      7.20 o 
 -11   0   2      213.49      204.70     21.13 o 
 -10   0   2     1114.24     1121.07     37.13 o 
  -9   0   2      131.49      120.45     12.91 o 
  -8   0   2      161.43      172.26     18.60 o 
  -7   0   2     3352.93     3437.33     37.21 o 
  -6   0   2      143.16      135.48     13.30 o 
  -5   0   2      287.76      359.18      9.03 o 
  -4   0   2     3995.55     3489.65     28.21 o 
  -3   0   2       76.00       70.19      6.58 o 
  -2   0   2     6232.38     5721.12     34.73 o 
  -1   0   2    17802.48    15357.64    113.32 o 
   0   0   2     3510.96     3430.57     21.53 o 
   1   0   2    85521.08    51961.16   3549.99 o 
   2   0   2     8042.52     7959.58     45.20 o 
   3   0   2      278.99      147.82      5.08 o 
   4   0   2        8.18        5.37      5.11 o 
   5   0   2     2983.55     2890.66     51.61 o 
   6   0   2       86.43      115.04      7.57 o 
   7   0   2      178.01      164.99      9.66 o 
   8   0   2      378.02      366.92     21.14 o 
   9   0   2      586.21      608.59     23.14 o 
  10   0   2       44.70       36.65      6.36 o 
  11   0   2       32.35       36.68      5.92 o 
  12   0   2      257.63      259.30     14.41 o 
  13   0   2        3.88        4.13      2.91 o 
  14   0   2        9.29       -1.77      8.30 o 
  15   0   2        6.52        3.23      4.47 o 
  16   0   2       41.00       51.26     16.52 o 
 -17   1   2        0.34        2.80      4.46 o 
 -16   1   2        6.63        7.42      3.66 o 
 -15   1   2        5.41        9.54      4.36 o 
 -14   1   2        8.66        7.12      2.47 o 
 -13   1   2        4.46        3.28      4.58 o 
 -12   1   2       87.93       78.04      5.17 o 
 -11   1   2      114.36      120.65      7.04 o 
 -10   1   2       16.26       23.02      2.85 o 
  -9   1   2      160.17      147.94      8.45 o 
  -8   1   2       30.52       25.64      2.69 o 
  -7   1   2      482.67      547.38      7.25 o 
  -6   1   2      796.95      830.50      9.56 o 
  -5   1   2     3090.60     2992.43     16.39 o 
  -4   1   2     2822.16     2840.96     15.01 o 
  -2   1   2    13610.00    12160.03     57.46 o 
  -1   1   2     2805.60     2609.06     11.50 o 
   0   1   2      155.53      201.89      3.59 o 
   1   1   2     4355.37     4028.25     15.93 o 
   2   1   2    29242.92    24200.69    399.94 o 
   3   1   2      443.97      361.64      4.09 o 
   4   1   2      493.39      441.18      7.54 o 
   5   1   2       47.83       86.27      5.61 o 
   6   1   2     1218.24     1260.88     16.62 o 
   7   1   2        3.03        5.70      3.36 o 
   8   1   2       56.97       75.73      4.78 o 
   9   1   2      174.25      188.23     13.93 o 
  10   1   2       41.06       48.93      5.39 o 
  11   1   2        0.39        4.21      2.05 o 
  12   1   2       18.77       13.55      2.91 o 
  13   1   2       65.82       68.41      7.45 o 
  14   1   2       12.19       14.22      4.73 o 
  15   1   2       11.29       14.46      6.31 o 
  16   1   2        0.31       11.31      5.89 o 
 -17   2   2       26.14       24.88      6.21 o 
 -16   2   2       58.28       51.97     11.16 o 
 -15   2   2       14.55       18.02      4.12 o 
 -14   2   2        0.58        2.11      3.34 o 
 -13   2   2       38.74       28.68      6.91 o 
 -12   2   2      184.17      179.46     13.58 o 
 -11   2   2      221.31      256.19      9.44 o 
 -10   2   2       87.75       84.48      7.42 o 
  -9   2   2       94.31       83.24      5.59 o 
  -8   2   2       78.72       69.59      5.09 o 
  -7   2   2      119.27      118.60      9.33 o 
  -6   2   2     1741.28     1899.14     17.40 o 
  -5   2   2      168.49      167.09      4.34 o 
  -4   2   2     6517.51     6433.95     29.35 o 
  -3   2   2     5917.98     5713.16     25.00 o 
  -2   2   2      993.46     1017.11      7.14 o 
  -1   2   2     2210.42     2244.26     19.03 o 
   0   2   2      778.00      684.77      5.29 o 
   1   2   2     1785.84     1818.94     10.51 o 
   2   2   2     3064.88     3114.50     15.74 o 
   3   2   2      161.17      144.23      3.77 o 
   4   2   2     1518.30     1437.29     11.57 o 
   5   2   2      125.25      113.53      7.73 o 
   6   2   2      193.90      201.24      9.20 o 
   7   2   2      635.02      683.68      9.93 o 
   8   2   2       25.96       26.56      3.23 o 
   9   2   2       13.72       12.86      3.42 o 
  10   2   2        5.33        7.40      2.54 o 
  11   2   2       20.23       15.87      2.97 o 
  12   2   2        1.70        5.07      3.35 o 
  13   2   2      129.96      125.55     11.61 o 
  14   2   2       26.28       12.81      7.50 o 
  15   2   2        0.52        1.44      3.57 o 
  16   2   2       30.53       24.33      5.73 o 
 -17   3   2       20.58       17.65      5.81 o 
 -16   3   2       10.65       11.33      5.67 o 
 -15   3   2      407.85      406.08     49.54 o 
 -14   3   2       95.85       78.18      9.13 o 
 -13   3   2      163.94      162.70      9.38 o 
 -12   3   2      727.74      803.03     14.90 o 
 -11   3   2      636.68      666.29     14.80 o 
 -10   3   2     1397.58     1430.26     23.47 o 
  -9   3   2       35.34       27.12      2.92 o 
  -8   3   2      134.31      125.43      6.69 o 
  -7   3   2      248.15      263.01      5.62 o 
  -6   3   2     1418.70     1470.35     13.09 o 
  -5   3   2        8.77        2.61      2.43 o 
  -4   3   2    10953.97    10891.33     71.99 o 
  -3   3   2      534.97      447.79      6.87 o 
  -2   3   2    16053.84    13654.83     90.76 o 
  -1   3   2      314.00      255.15      2.40 o 
   0   3   2      883.54      783.48      6.01 o 
   1   3   2      776.17      714.33      5.10 o 
   2   3   2     5203.11     4740.12     20.81 o 
   3   3   2      117.89      110.26      8.04 o 
   4   3   2      853.20      723.20      7.48 o 
   5   3   2       20.02       28.80      2.33 o 
   6   3   2      481.57      530.47     12.65 o 
   7   3   2      330.91      365.69     10.35 o 
   8   3   2      269.62      257.54      9.10 o 
   9   3   2       61.90       67.72      7.93 o 
  10   3   2        0.03        3.83      2.89 o 
  11   3   2       20.01       23.18      3.15 o 
  12   3   2       19.60       16.00      3.09 o 
  13   3   2        1.26        6.71      3.34 o 
  14   3   2       17.61       12.41      3.79 o 
  15   3   2       56.05       52.03      6.05 o 
  16   3   2       11.68       -7.09     12.03 o 
 -17   4   2        0.79        2.01      6.60 o 
 -16   4   2        3.05        3.35      3.78 o 
 -15   4   2       67.98       77.85      8.82 o 
 -14   4   2      229.49      235.20     13.16 o 
 -13   4   2       21.96       23.42      3.72 o 
 -12   4   2      131.57      142.12      7.62 o 
 -11   4   2       13.87       14.29      2.88 o 
 -10   4   2      677.04      640.38     15.83 o 
  -9   4   2      503.32      513.15     10.23 o 
  -8   4   2      199.69      187.74      8.48 o 
  -7   4   2        0.10        0.53      2.52 o 
  -6   4   2        5.98        1.33      2.36 o 
  -5   4   2      249.63      259.43      7.47 o 
  -4   4   2       34.04       10.70      2.10 o 
  -3   4   2      938.64      866.09      5.80 o 
  -2   4   2      637.38      558.90      8.39 o 
  -1   4   2       73.01       62.00      3.38 o 
   0   4   2        0.44        0.32      1.13 o 
   1   4   2     3744.30     3644.48     15.07 o 
   2   4   2     1654.81     1419.18     19.47 o 
   3   4   2      235.08      236.81      3.60 o 
   4   4   2       64.08       35.00      2.43 o 
   5   4   2     1481.32     1507.00     14.69 o 
   6   4   2      305.91      237.84     11.22 o 
   7   4   2      195.96      158.35      6.52 o 
   8   4   2      455.00      428.70     15.94 o 
   9   4   2      266.76      276.00     13.27 o 
  10   4   2      119.58      116.99      6.77 o 
  11   4   2        2.07        0.89      3.47 o 
  12   4   2       44.62       53.46      7.04 o 
  13   4   2       78.74       90.87      8.25 o 
  14   4   2       93.40       79.13      8.93 o 
  15   4   2       14.18       17.93      6.50 o 
  16   4   2        0.01       -6.41      6.41 o 
 -16   5   2       27.39       33.79      6.35 o 
 -15   5   2       81.72       76.46      6.98 o 
 -14   5   2      110.45      107.50      8.68 o 
 -13   5   2        0.02        7.03      2.92 o 
 -12   5   2      152.62      149.57     11.97 o 
 -11   5   2        0.64       12.13      2.47 o 
 -10   5   2      555.24      572.37     12.30 o 
  -9   5   2        0.15        3.31      3.18 o 
  -8   5   2       14.61       16.67      2.98 o 
  -7   5   2      306.71      328.57      8.54 o 
  -6   5   2     1398.25     1537.74     13.79 o 
  -5   5   2     4190.66     4426.50     32.76 o 
  -4   5   2       32.56       35.31      2.70 o 
  -3   5   2     7997.50     7960.98     41.25 o 
  -2   5   2      115.11      117.01      2.87 o 
  -1   5   2     4601.37     4519.66     23.58 o 
   0   5   2     2244.82     2137.82     18.77 o 
   1   5   2       76.71       46.49      2.30 o 
   2   5   2      528.61      609.07      9.99 o 
   3   5   2       30.42       38.84      2.77 o 
   4   5   2        4.19        5.91      2.49 o 
   5   5   2      279.60      321.36      9.80 o 
   6   5   2       48.64       51.34      3.42 o 
   7   5   2       85.73      113.98      4.94 o 
   8   5   2       22.90       23.56      2.71 o 
   9   5   2       83.55       77.83      5.86 o 
  10   5   2      182.62      167.52      9.66 o 
  11   5   2      215.88      219.84     17.04 o 
  12   5   2       36.11       31.76      5.42 o 
  13   5   2       54.48       51.91      7.42 o 
  14   5   2       15.51       35.12      6.27 o 
  15   5   2       31.42       25.63      5.73 o 
 -16   6   2       97.24       85.49     10.62 o 
 -15   6   2       19.00       22.23      4.33 o 
 -14   6   2       61.15       78.88      6.15 o 
 -13   6   2       63.78       38.62      4.98 o 
 -12   6   2      139.17      156.16     11.82 o 
 -11   6   2      285.74      242.83     17.20 o 
 -10   6   2      774.83      800.56     14.17 o 
  -9   6   2       16.01       13.67      4.36 o 
  -8   6   2      361.02      387.02     15.82 o 
  -7   6   2      531.63      531.19      6.88 o 
  -6   6   2      402.01      359.93      6.57 o 
  -5   6   2     1604.38     1662.38     14.34 o 
  -4   6   2      476.18      534.76      5.96 o 
  -3   6   2      183.15      222.94      4.87 o 
  -2   6   2       29.59       30.25      2.81 o 
  -1   6   2     1901.19     1772.81     12.21 o 
   0   6   2     1453.39     1427.73     10.89 o 
   1   6   2       34.04       30.07      2.21 o 
   2   6   2       26.23       25.14      2.79 o 
   3   6   2     1461.49     1484.73     13.05 o 
   4   6   2      127.55      127.90      6.94 o 
   5   6   2      135.67      122.04      8.42 o 
   6   6   2      419.08      357.50      9.57 o 
   7   6   2       10.51        8.49      2.19 o 
   8   6   2      242.79      236.64      9.82 o 
   9   6   2        2.94       11.76      4.48 o 
  10   6   2      216.97      211.76     17.01 o 
  11   6   2       40.55       34.02      4.66 o 
  12   6   2        7.55       12.83      3.88 o 
  13   6   2      291.47      309.50     26.10 o 
  14   6   2       16.62       21.39      5.53 o 
  15   6   2       39.15       30.25      5.96 o 
 -16   7   2       41.10       30.82      5.69 o 
 -15   7   2      173.62      169.77     17.26 o 
 -14   7   2        5.61        3.47      4.03 o 
 -13   7   2      150.64      168.86     11.10 o 
 -12   7   2      183.34      179.27     15.79 o 
 -11   7   2      133.34      120.85     10.15 o 
 -10   7   2       29.41       25.58      3.55 o 
  -9   7   2        5.49        8.83      2.49 o 
  -8   7   2      339.56      290.84      8.37 o 
  -7   7   2      602.38      635.79     16.03 o 
  -6   7   2      453.27      372.44      7.33 o 
  -5   7   2     3756.37     3987.87     27.95 o 
  -4   7   2      395.29      438.82      8.57 o 
  -3   7   2     2954.17     3145.86     16.07 o 
  -2   7   2     2387.95     2279.58     14.82 o 
  -1   7   2       32.66       40.21      3.26 o 
   0   7   2     5052.86     5016.83     24.38 o 
   1   7   2     6682.53     6686.61     32.74 o 
   2   7   2     1949.00     1871.25     12.63 o 
   3   7   2      703.46      621.58      8.51 o 
   4   7   2      394.36      329.29     10.73 o 
   5   7   2      111.82       85.15      5.04 o 
   6   7   2      188.41      192.02      8.15 o 
   7   7   2        6.49       13.44      2.16 o 
   8   7   2      111.47      100.06      9.40 o 
   9   7   2     1408.69     1590.59     26.06 o 
  10   7   2      638.12      631.67     27.61 o 
  11   7   2      163.53      156.77     12.44 o 
  12   7   2       18.42       27.28      6.49 o 
  13   7   2       75.18       69.11      6.55 o 
  14   7   2       20.51        9.82      7.17 o 
  15   7   2        1.13        7.85      4.43 o 
 -16   8   2       16.86       11.92      4.27 o 
 -15   8   2       64.93       58.96      6.32 o 
 -14   8   2       15.55       11.86      5.22 o 
 -13   8   2      138.18      119.71     10.36 o 
 -12   8   2        4.34       10.73      3.33 o 
 -11   8   2       17.92       23.82      4.24 o 
 -10   8   2       92.59       87.52      7.38 o 
  -9   8   2      508.96      484.12     14.49 o 
  -8   8   2        0.28        3.88      3.29 o 
  -7   8   2       59.65       46.60      3.53 o 
  -6   8   2        9.36        4.21      1.72 o 
  -5   8   2       13.13       16.07      1.46 o 
  -4   8   2      257.47      181.24      6.16 o 
  -3   8   2      694.83      805.31      7.79 o 
  -2   8   2      281.56      286.20      8.00 o 
  -1   8   2      337.59      374.65      6.32 o 
   0   8   2      973.95      910.31      9.36 o 
   1   8   2      184.97      200.38      4.85 o 
   2   8   2      632.10      605.37     10.39 o 
   3   8   2        0.75        4.09      2.82 o 
   4   8   2      636.51      657.73      9.41 o 
   5   8   2       27.56       24.67      2.89 o 
   6   8   2     1787.45     1776.19     21.66 o 
   7   8   2        3.96        2.49      3.60 o 
   8   8   2      383.20      355.52     11.77 o 
   9   8   2      116.28      139.53     15.53 o 
  10   8   2       42.39       43.77      7.53 o 
  11   8   2       55.06       62.90     11.37 o 
  12   8   2       41.43       46.77      6.92 o 
  13   8   2        7.79        7.56      3.71 o 
  14   8   2        2.84        0.74      5.87 o 
  15   8   2        2.52        7.72      5.47 o 
 -16   9   2        5.09       13.11      4.52 o 
 -15   9   2       40.78       33.03      6.36 o 
 -14   9   2       11.18       11.47      7.61 o 
 -13   9   2        2.62        8.25      3.51 o 
 -12   9   2      116.31      126.63     13.22 o 
 -11   9   2        2.43        5.13      2.67 o 
 -10   9   2        0.54       11.67      4.53 o 
  -9   9   2       15.36       13.34      3.38 o 
  -8   9   2       29.38       21.29      2.60 o 
  -7   9   2      131.44      118.61      8.03 o 
  -6   9   2       51.80       68.63      5.48 o 
  -5   9   2      836.36      930.27     10.32 o 
  -4   9   2       24.95       17.89      2.82 o 
  -3   9   2       17.95       16.43      2.56 o 
  -2   9   2       58.85       56.02      4.16 o 
  -1   9   2      173.55      171.84      7.35 o 
   0   9   2      701.13      676.26      9.17 o 
   1   9   2      143.60      114.78      7.81 o 
   2   9   2     4380.51     4677.33     35.67 o 
   3   9   2       22.27       28.69      3.34 o 
   4   9   2      788.90      892.50     11.45 o 
   5   9   2      264.38      260.84     11.43 o 
   6   9   2       12.82        5.90      3.55 o 
   7   9   2       14.24       11.63      2.55 o 
   8   9   2       17.91       17.08      3.74 o 
   9   9   2      172.90      189.69     13.21 o 
  10   9   2        2.05       14.86      4.72 o 
  11   9   2       33.36       30.49      5.63 o 
  12   9   2       48.64       70.57      8.95 o 
  13   9   2       18.24       18.34      4.79 o 
  14   9   2       67.33       55.58      8.55 o 
  15   9   2       12.52        8.49      6.28 o 
 -16  10   2       32.95       31.13      7.73 o 
 -15  10   2        3.27       20.89      4.33 o 
 -14  10   2      103.02       96.32      9.52 o 
 -13  10   2       33.31       28.86      5.34 o 
 -12  10   2       14.25       19.29      4.57 o 
 -11  10   2        2.86        5.12      3.69 o 
 -10  10   2      385.23      409.29     16.32 o 
  -9  10   2      241.88      231.76     11.76 o 
  -8  10   2        3.53       -0.52      2.39 o 
  -7  10   2      178.69      162.71     10.79 o 
  -6  10   2       78.65       68.23      4.78 o 
  -5  10   2      300.73      303.95     13.47 o 
  -4  10   2     2002.82     1812.42     17.71 o 
  -3  10   2     2633.40     2903.01     31.56 o 
  -2  10   2     1614.78     1639.35     15.37 o 
  -1  10   2     1024.22     1157.80     10.54 o 
   0  10   2     2119.63     2220.15     20.15 o 
   1  10   2     1633.19     1726.40     18.22 o 
   2  10   2        2.86        6.40      1.79 o 
   3  10   2      875.38      871.75      9.91 o 
   4  10   2       58.77       59.61      4.46 o 
   5  10   2      404.69      400.59      5.14 o 
   6  10   2      344.49      327.48     15.23 o 
   7  10   2       15.75       18.06      5.91 o 
   8  10   2      934.66     1025.18     24.41 o 
   9  10   2      320.41      308.26     26.48 o 
  10  10   2      150.21      143.21     13.19 o 
  11  10   2      509.43      502.15     37.81 o 
  12  10   2       10.88        0.17      7.32 o 
  13  10   2        8.80       13.16      6.36 o 
  14  10   2        1.77        9.05      5.16 o 
  15  10   2       27.02       31.55      6.23 o 
 -15  11   2       32.38       26.19      4.88 o 
 -14  11   2       52.95       51.55      6.36 o 
 -13  11   2        0.44        4.70      8.40 o 
 -12  11   2      170.77      173.99     14.88 o 
 -11  11   2        0.36        1.12      3.95 o 
 -10  11   2       13.44       13.31      5.92 o 
  -9  11   2      102.73      115.14      7.57 o 
  -8  11   2       89.58       82.19      5.36 o 
  -7  11   2       35.43       23.96      3.32 o 
  -6  11   2      450.10      434.57     13.55 o 
  -5  11   2     1135.29     1174.42     18.60 o 
  -4  11   2       68.67       74.64      5.20 o 
  -3  11   2      354.37      320.48     12.80 o 
  -2  11   2      223.83      215.73      8.96 o 
  -1  11   2       13.72       34.53      3.16 o 
   0  11   2     1861.94     1979.10     32.81 o 
   1  11   2     1859.84     2001.39     17.06 o 
   2  11   2      353.83      339.68      6.82 o 
   3  11   2      746.04      752.75      8.37 o 
   4  11   2      325.90      350.74      9.32 o 
   5  11   2      814.68      811.92     17.34 o 
   6  11   2       17.85       17.27      5.37 o 
   7  11   2       10.67        6.97      5.41 o 
   8  11   2       22.67       30.48      5.17 o 
   9  11   2       80.69       74.17      7.24 o 
  10  11   2      946.59     1061.57     30.96 o 
  11  11   2      132.49      132.97      9.52 o 
  12  11   2        6.02        7.83      7.72 o 
  13  11   2       18.40       22.16      7.65 o 
  14  11   2       17.66       12.41      4.49 o 
 -15  12   2       13.33       15.46      4.76 o 
 -14  12   2       20.12        7.12      6.93 o 
 -13  12   2        3.75       11.26      4.05 o 
 -12  12   2       42.75       48.75      6.17 o 
 -11  12   2       51.52       54.37      6.85 o 
 -10  12   2        4.31        9.42      3.39 o 
  -9  12   2       53.91       66.30      7.04 o 
  -8  12   2      317.21      326.21     15.75 o 
  -7  12   2     1975.27     2073.05     55.74 o 
  -6  12   2      354.46      342.25      9.25 o 
  -5  12   2       12.57       19.56      5.10 o 
  -4  12   2       82.17      104.95      4.93 o 
  -3  12   2      217.07      195.42      5.73 o 
  -2  12   2        7.97        9.97      1.99 o 
  -1  12   2      105.60      122.17      9.13 o 
   0  12   2     2392.29     2517.01     18.41 o 
   1  12   2      152.20      177.94      7.96 o 
   2  12   2      277.46      312.94      7.05 o 
   3  12   2        1.74        2.55      2.11 o 
   4  12   2        9.47        9.59      2.56 o 
   5  12   2       86.84       75.14      6.90 o 
   6  12   2       91.64       93.06      9.05 o 
   7  12   2       55.09       61.38      7.74 o 
   8  12   2       23.31       11.42      6.41 o 
   9  12   2      579.55      566.35     40.45 o 
  10  12   2      253.42      269.71     23.15 o 
  11  12   2       31.89       32.72      5.39 o 
  12  12   2       39.69       44.00      6.33 o 
  13  12   2        1.74        2.58      5.65 o 
  14  12   2        3.53       14.70      7.56 o 
 -15  13   2        7.73       18.73      9.30 o 
 -14  13   2       41.26       36.18      6.14 o 
 -13  13   2       11.78       19.36      4.39 o 
 -12  13   2       61.69       45.51      9.77 o 
 -11  13   2       26.56       25.42      4.26 o 
 -10  13   2       28.34       28.58      3.30 o 
  -9  13   2      445.17      405.50     29.27 o 
  -8  13   2      422.53      454.53     14.08 o 
  -7  13   2      215.76      210.20     18.21 o 
  -6  13   2      108.51       89.93      6.89 o 
  -5  13   2     1479.54     1540.15     22.36 o 
  -4  13   2       21.80       17.99      2.71 o 
  -3  13   2     1031.57     1040.70     13.48 o 
  -2  13   2      750.84      731.54     13.60 o 
  -1  13   2     1164.31     1229.45     15.98 o 
   0  13   2       32.30       28.35      2.92 o 
   1  13   2      193.77      181.50      8.56 o 
   2  13   2       39.59       28.85      2.78 o 
   3  13   2       75.19       80.94      5.38 o 
   4  13   2      103.17       89.50      6.13 o 
   5  13   2      234.30      222.73     12.40 o 
   6  13   2        6.59        2.63     10.38 o 
   7  13   2       23.46       27.22      6.60 o 
   8  13   2      101.89       86.84      7.62 o 
   9  13   2       18.84       24.75      4.32 o 
  10  13   2      112.46      100.54      8.75 o 
  11  13   2      367.53      372.24     34.14 o 
  12  13   2        0.20        5.16      8.26 o 
  13  13   2       18.86       21.09      5.61 o 
  14  13   2        1.00        8.21      5.73 o 
 -14  14   2        4.73       10.67      4.93 o 
 -13  14   2       98.99       79.62      8.71 o 
 -12  14   2        1.27        9.00      4.66 o 
 -11  14   2      184.53      174.66     15.14 o 
 -10  14   2      167.59      143.92     11.79 o 
  -9  14   2       16.23       14.93      3.57 o 
  -8  14   2      534.82      510.79     25.59 o 
  -7  14   2       13.81       16.05      3.86 o 
  -6  14   2        5.22        3.58      2.61 o 
  -5  14   2       89.96       77.10      5.43 o 
  -4  14   2      346.01      340.68     12.30 o 
  -3  14   2       75.62       77.39      5.03 o 
  -2  14   2      619.22      612.63     11.50 o 
  -1  14   2      171.10      163.15      7.99 o 
   0  14   2      290.89      303.04      9.19 o 
   1  14   2        0.69        4.87      2.74 o 
   2  14   2      567.43      592.73     11.85 o 
   3  14   2        2.99       -1.77      1.77 o 
   4  14   2        2.56        1.48      1.67 o 
   5  14   2       13.70       10.25      5.69 o 
   6  14   2      149.07      155.73     11.99 o 
   7  14   2        5.55        7.18      6.09 o 
   8  14   2      106.85      110.29     10.90 o 
   9  14   2        6.53        1.53      7.86 o 
  10  14   2       57.45       68.48     11.16 o 
  11  14   2       36.63       33.77      6.73 o 
  12  14   2       31.56       25.70      5.47 o 
  13  14   2       13.53       20.91      5.71 o 
 -14  15   2      140.87      158.63     18.09 o 
 -13  15   2        1.51        9.55      5.08 o 
 -12  15   2       97.34      115.28     12.12 o 
 -11  15   2        7.89        9.96      5.26 o 
 -10  15   2       26.93       23.06      5.35 o 
  -9  15   2       11.01        6.05      4.64 o 
  -8  15   2        0.54        2.92      2.24 o 
  -7  15   2       44.12       51.61      5.35 o 
  -6  15   2      255.15      288.22     14.88 o 
  -5  15   2       16.96       18.95      3.18 o 
  -4  15   2      163.96      167.75     10.89 o 
  -3  15   2       44.48       44.72      4.85 o 
  -2  15   2      699.12      714.81     13.06 o 
  -1  15   2      144.65      141.75      8.82 o 
   0  15   2      386.30      378.39      9.13 o 
   1  15   2      110.31       97.92      8.49 o 
   2  15   2       23.84       27.82      3.43 o 
   3  15   2        2.19        4.91      2.84 o 
   4  15   2      256.54      260.42     16.50 o 
   5  15   2        0.02        4.54      3.79 o 
   6  15   2       95.94       88.70      8.04 o 
   7  15   2       66.25       65.93      8.36 o 
   8  15   2        7.04        9.27      5.02 o 
   9  15   2        3.52       -1.50      5.11 o 
  10  15   2        3.53        7.62      9.14 o 
  11  15   2      100.18      117.53     12.80 o 
  12  15   2       19.66       12.37      6.22 o 
  13  15   2        8.73        1.20      5.93 o 
 -13  16   2       27.05       20.40      5.24 o 
 -12  16   2        1.33       -3.92      5.59 o 
 -11  16   2       93.85       86.53      7.99 o 
 -10  16   2       42.23       38.59      5.88 o 
  -9  16   2       58.58       67.48     10.07 o 
  -8  16   2       18.77       13.30      5.30 o 
  -7  16   2        0.12        3.02      3.88 o 
  -6  16   2        5.61        7.51      3.16 o 
  -5  16   2       69.68       70.63      6.19 o 
  -4  16   2      266.07      272.01     16.43 o 
  -3  16   2        1.80       -4.29      4.29 o 
  -2  16   2        2.74        5.38      2.82 o 
  -1  16   2        1.50        1.79      2.34 o 
   0  16   2      360.77      327.86     10.01 o 
   1  16   2      268.45      262.01      8.11 o 
   2  16   2       13.97       22.58      2.86 o 
   3  16   2       37.75       32.88      3.64 o 
   4  16   2       27.73        7.42      4.51 o 
   5  16   2        0.03        2.09      4.73 o 
   6  16   2       22.20       24.64      4.85 o 
   7  16   2        1.19       14.39      4.68 o 
   8  16   2       45.08       44.99      7.05 o 
   9  16   2       71.92       63.80      7.71 o 
  10  16   2        2.23        6.56      5.58 o 
  11  16   2        3.44       10.02      9.00 o 
  12  16   2        0.05       11.00      3.81 o 
  13  16   2       16.42       18.97      7.27 o 
 -13  17   2       25.50       39.30      7.64 o 
 -12  17   2       90.27       79.05      8.51 o 
 -11  17   2        7.33        2.68      4.71 o 
 -10  17   2        0.44       -0.46      4.05 o 
  -9  17   2        2.29        7.14      4.58 o 
  -8  17   2      393.67      341.64     20.72 o 
  -7  17   2       37.77       29.27      7.54 o 
  -6  17   2      256.84      225.03     15.31 o 
  -5  17   2      370.66      404.63     11.53 o 
  -4  17   2      224.16      221.17     11.32 o 
  -3  17   2     4513.23     4915.14    109.12 o 
  -2  17   2      431.74      441.18     16.52 o 
  -1  17   2       16.09       18.50      3.33 o 
   0  17   2       83.91      101.01      8.83 o 
   1  17   2      270.92      250.68     22.91 o 
   2  17   2        6.04       17.07      2.94 o 
   3  17   2      124.69      124.00      9.25 o 
   4  17   2       80.83       67.90      9.27 o 
   5  17   2        9.08        6.30      4.46 o 
   6  17   2       72.81       82.40      6.94 o 
   7  17   2       52.60       55.55      5.79 o 
   8  17   2        8.66       15.44      4.87 o 
   9  17   2        0.41       11.70      5.17 o 
  10  17   2        2.32        2.00      5.16 o 
  11  17   2       32.15       25.47      6.12 o 
  12  17   2        3.74       10.86      4.32 o 
 -12  18   2        5.22       11.47      4.90 o 
 -11  18   2       26.81       13.20      4.41 o 
 -10  18   2      161.04      151.55     16.15 o 
  -9  18   2        1.46        3.64      5.48 o 
  -8  18   2       94.96       92.28      7.77 o 
  -7  18   2       78.20       73.40      9.37 o 
  -6  18   2        9.39        8.92      2.36 o 
  -5  18   2        4.71       10.98      3.57 o 
  -4  18   2      341.42      356.53     12.34 o 
  -3  18   2      808.67      855.84     25.71 o 
  -2  18   2      356.33      364.32     19.14 o 
  -1  18   2     1042.16     1088.66     17.41 o 
   0  18   2        6.14        9.26      2.43 o 
   1  18   2      113.44      126.25     10.19 o 
   2  18   2       73.63       78.60      6.48 o 
   3  18   2        1.25        1.85      4.02 o 
   4  18   2        1.17        7.81      5.66 o 
   5  18   2      291.34      278.53     23.11 o 
   6  18   2      124.80      145.61     14.88 o 
   7  18   2       10.54       25.05      8.01 o 
   8  18   2       11.65       10.24      5.02 o 
   9  18   2        3.24       13.90      3.89 o 
  10  18   2       12.34       14.61      5.52 o 
  11  18   2       54.52       33.86      5.42 o 
  12  18   2        0.18       -6.71      6.71 o 
 -12  19   2        0.10       10.57      9.66 o 
 -11  19   2       78.94       72.35      9.39 o 
 -10  19   2        4.12        8.33      4.81 o 
  -9  19   2        2.94        0.86      5.97 o 
  -8  19   2        0.10        8.06      5.73 o 
  -7  19   2        8.92       12.83      4.13 o 
  -6  19   2       12.39       18.73      3.44 o 
  -5  19   2       20.48       29.08      5.15 o 
  -4  19   2        0.24        2.93      2.54 o 
  -3  19   2       33.99       51.25      7.08 o 
  -2  19   2      101.90       86.45      6.43 o 
  -1  19   2        3.06        3.66      3.33 o 
   0  19   2       16.72       14.58      2.47 o 
   1  19   2        2.10        5.00      2.02 o 
   2  19   2       11.67       12.64      2.81 o 
   3  19   2       13.13       15.44      3.70 o 
   4  19   2      896.37      991.07     21.24 o 
   5  19   2      113.13       76.69      7.27 o 
   6  19   2      479.01      461.25     21.11 o 
   7  19   2       24.45       18.95      4.98 o 
   8  19   2       52.31       50.05      6.89 o 
   9  19   2        8.34       19.13      6.27 o 
  10  19   2        5.48        8.41      5.55 o 
  11  19   2        4.33       13.57      5.86 o 
 -11  20   2       53.11       54.89      9.10 o 
 -10  20   2       36.80       37.99      6.65 o 
  -9  20   2        1.17       10.91     10.63 o 
  -8  20   2       12.51       16.12      4.17 o 
  -7  20   2      125.81      118.59     10.28 o 
  -6  20   2        7.96        8.36      5.38 o 
  -5  20   2       14.61       10.90      3.29 o 
  -4  20   2       11.90       13.06      2.79 o 
  -3  20   2        0.60       -3.03      3.32 o 
  -2  20   2      442.60      481.93     13.44 o 
  -1  20   2        1.54        2.47      3.13 o 
   0  20   2       58.19       54.94      6.80 o 
   1  20   2       93.69       90.07      8.49 o 
   2  20   2       63.12       60.27      5.21 o 
   3  20   2       65.20       52.08      5.26 o 
   4  20   2       37.99       25.69      6.33 o 
   5  20   2        0.01        3.04      9.58 o 
   6  20   2      251.33      284.04     17.01 o 
   7  20   2       27.45       31.76      5.46 o 
   8  20   2       77.31       69.15      8.30 o 
   9  20   2        0.51        8.91      4.99 o 
  10  20   2        0.06        1.20      6.00 o 
 -11  21   2        0.70        0.90      7.41 o 
 -10  21   2        0.76       15.24      6.44 o 
  -9  21   2       38.75       22.86      4.50 o 
  -8  21   2        7.71        9.55      7.11 o 
  -7  21   2       79.23       67.95      9.00 o 
  -6  21   2        0.06        4.40      5.36 o 
  -5  21   2       13.01        7.82      3.19 o 
  -4  21   2      206.65      193.94     14.20 o 
  -3  21   2       91.82       99.86      6.33 o 
  -2  21   2      183.52      201.13     14.93 o 
  -1  21   2      164.17      142.71     13.89 o 
   0  21   2       23.08       28.33      3.93 o 
   1  21   2       58.46       59.04      5.61 o 
   2  21   2       35.23       40.87      5.49 o 
   3  21   2        0.02        2.58      4.47 o 
   4  21   2       58.79       65.27     10.84 o 
   5  21   2        1.46       12.75      4.88 o 
   6  21   2      250.92      207.09     22.40 o 
   7  21   2       21.70       18.49     11.63 o 
   8  21   2        7.82        5.21      5.81 o 
   9  21   2        1.42        9.98      9.10 o 
  10  21   2       39.84       40.23      6.59 o 
 -10  22   2       17.37       21.96      7.65 o 
  -9  22   2       72.29       69.45     11.45 o 
  -8  22   2        1.40        6.43      7.82 o 
  -7  22   2       29.72       36.99      5.72 o 
  -6  22   2       15.20       14.27      6.64 o 
  -5  22   2       59.13       60.83      7.56 o 
  -4  22   2        7.81       13.90      5.96 o 
  -3  22   2      143.82      142.05     10.00 o 
  -2  22   2       63.85       40.52      4.78 o 
  -1  22   2       64.77       57.89      5.60 o 
   0  22   2       28.80       28.08      3.76 o 
   1  22   2        0.57        6.93      2.40 o 
   2  22   2       10.33        9.02      4.76 o 
   3  22   2       47.18       55.03      7.71 o 
   4  22   2        7.24       10.28      4.62 o 
   5  22   2        5.08        9.64      5.50 o 
   6  22   2       18.99       12.01      4.51 o 
   7  22   2        0.06       11.78      6.92 o 
   8  22   2        7.26        8.41      6.40 o 
   9  22   2        4.42        2.69      6.70 o 
  -9  23   2       12.17       22.28      5.65 o 
  -8  23   2        1.83       15.85      5.05 o 
  -7  23   2       87.14       90.06      8.80 o 
  -6  23   2        2.76        4.25      4.88 o 
  -5  23   2        5.88        9.74      4.10 o 
  -4  23   2        0.97        9.94      3.21 o 
  -3  23   2        2.60        3.65      4.05 o 
  -2  23   2       11.54       12.45      3.53 o 
  -1  23   2        2.41        5.21      3.27 o 
   0  23   2        0.86        3.33      4.86 o 
   1  23   2       14.37       11.43      3.96 o 
   2  23   2       45.37       48.93      5.95 o 
   3  23   2       14.18       13.08      3.48 o 
   4  23   2        4.37       14.93      6.50 o 
   5  23   2       31.66       25.83      4.76 o 
   6  23   2        5.04       15.93      5.32 o 
   7  23   2        0.56        4.85      4.42 o 
   8  23   2        0.03       -5.65      5.79 o 
  -8  24   2       47.23       37.52      6.72 o 
  -7  24   2      141.85      151.13     26.73 o 
  -6  24   2       10.35        8.96      3.69 o 
  -5  24   2       19.07       13.27      7.28 o 
  -4  24   2        0.68        4.08      6.09 o 
  -3  24   2        5.38       11.01      3.33 o 
  -2  24   2        5.81        1.95      3.88 o 
  -1  24   2       63.85       76.80      6.13 o 
   0  24   2       56.10       62.10      8.79 o 
   1  24   2        9.16       13.24      5.42 o 
   2  24   2      106.78      103.60     10.67 o 
   3  24   2      155.12      135.72     18.71 o 
   4  24   2        0.20       16.19      9.71 o 
   5  24   2      112.33      113.11     10.28 o 
   6  24   2       37.61       45.63      6.12 o 
   7  24   2        6.14       17.47      4.47 o 
  -7  25   2        2.16       13.76     11.30 o 
  -6  25   2        0.03        2.46      5.93 o 
  -5  25   2        0.02        7.85      3.40 o 
  -4  25   2        0.13        3.23      4.68 o 
  -3  25   2       24.61       22.66      3.48 o 
  -2  25   2        9.75        8.11      4.11 o 
  -1  25   2       38.80       34.98      4.25 o 
   0  25   2        4.42       13.95      6.06 o 
   1  25   2      116.13      116.56     12.28 o 
   2  25   2       36.89       35.61      8.88 o 
   3  25   2       11.31       12.84      4.13 o 
   4  25   2       33.09       53.94      5.90 o 
   5  25   2        1.32        2.47      7.77 o 
   6  25   2        3.11        3.01      6.97 o 
  -5  26   2        4.82        1.34      5.58 o 
  -4  26   2        0.00        9.90      3.73 o 
  -3  26   2       10.05        7.18      4.65 o 
  -2  26   2        2.02        1.29      9.30 o 
  -1  26   2        0.08       -5.36      5.36 o 
   0  26   2       17.15       20.61      7.21 o 
   1  26   2       20.14       17.98      4.14 o 
   2  26   2       16.19       12.54      4.17 o 
   3  26   2       10.57        7.63      5.72 o 
   4  26   2        1.90        6.39      6.71 o 
  -2  27   2        2.35       15.87      8.12 o 
  -1  27   2        3.01       38.89     15.37 o 
   0  27   2        0.16       -1.21      4.75 o 
   1  27   2       81.29       73.03      8.53 o 
 -17   1   3       36.66       35.89     12.03 o 
 -16   1   3       59.35       44.41      7.06 o 
 -15   1   3       10.82       12.36      3.60 o 
 -14   1   3       75.78       63.51      6.36 o 
 -13   1   3        0.40        2.91      3.07 o 
 -12   1   3       25.63       21.22      3.49 o 
 -11   1   3        8.82       13.42      5.27 o 
 -10   1   3        4.34       11.19      2.59 o 
  -9   1   3      541.47      570.98     12.28 o 
  -8   1   3      140.84      154.52     10.96 o 
  -7   1   3     1098.02     1191.42     15.38 o 
  -6   1   3     3152.86     3244.90     30.42 o 
  -5   1   3      375.42      332.27      5.03 o 
  -4   1   3     4037.92     4091.98     19.04 o 
  -3   1   3      421.29      317.24      6.48 o 
  -2   1   3      100.49      124.07      3.92 o 
  -1   1   3      279.45      320.29      5.65 o 
   0   1   3       93.01      109.84      7.13 o 
   1   1   3    15399.39    14965.34     61.39 o 
   2   1   3      154.14      148.68      5.91 o 
   3   1   3     2515.76     2791.24     21.14 o 
   4   1   3     5419.45     5751.15     39.63 o 
   5   1   3     1586.08     1694.31     15.64 o 
   6   1   3      368.07      378.71      7.11 o 
   7   1   3      246.29      245.55     11.43 o 
   8   1   3      211.93      189.78     11.56 o 
   9   1   3       45.84       56.33      5.57 o 
  10   1   3        0.07        6.54      2.31 o 
  11   1   3      145.91      145.93     16.25 o 
  12   1   3       60.93       57.48      5.42 o 
  13   1   3        7.65        2.74      3.48 o 
  14   1   3        0.14       -6.56     10.61 o 
  15   1   3        1.79       21.52      6.38 o 
 -17   2   3       53.27       59.76      9.24 o 
 -16   2   3        4.82        9.65      6.20 o 
 -15   2   3        6.88       -0.12      3.46 o 
 -14   2   3       52.44       55.20      6.74 o 
 -13   2   3       24.44       25.59      3.72 o 
 -12   2   3       32.77       23.43      3.42 o 
 -11   2   3      100.40      101.35      5.96 o 
 -10   2   3     1443.68     1475.11     25.99 o 
  -9   2   3      367.23      365.08     12.33 o 
  -8   2   3     2468.31     2433.50     32.35 o 
  -7   2   3       20.14       14.16      3.19 o 
  -6   2   3     3007.33     3349.97     27.16 o 
  -5   2   3     1929.12     2023.29     16.49 o 
  -4   2   3     1288.27     1154.31     16.55 o 
  -3   2   3      206.34      223.92      8.42 o 
  -2   2   3        9.28       18.76      1.69 o 
  -1   2   3     3361.91     3184.60     15.53 o 
   0   2   3      937.93      960.42      8.53 o 
   1   2   3       76.78       70.70      4.96 o 
   2   2   3      667.57      655.34      7.78 o 
   3   2   3      390.57      399.08      5.45 o 
   4   2   3      651.69      854.11     11.75 o 
   5   2   3      453.09      471.57     11.44 o 
   6   2   3     1203.42     1200.90     15.17 o 
   7   2   3      677.59      754.71     13.84 o 
   8   2   3      385.09      395.83     12.72 o 
   9   2   3      320.90      335.58     20.49 o 
  10   2   3       12.99       17.67      2.78 o 
  11   2   3        1.46        0.40      4.00 o 
  12   2   3       12.20       10.11      3.04 o 
  13   2   3       22.19       22.54      4.36 o 
  14   2   3        4.50        4.38      5.04 o 
  15   2   3       31.97       36.13      9.02 o 
 -16   3   3       31.29       30.48      4.51 o 
 -15   3   3        9.17        5.31      3.53 o 
 -14   3   3        6.39        8.30      2.91 o 
 -13   3   3       23.66       24.97      3.58 o 
 -12   3   3       35.65       32.33      4.53 o 
 -11   3   3      128.07      134.05      6.85 o 
 -10   3   3       53.46       44.71      3.71 o 
  -9   3   3       80.51       69.97      4.87 o 
  -8   3   3      576.96      525.24     10.11 o 
  -7   3   3       75.47       75.82      5.26 o 
  -6   3   3        4.43        5.19      3.01 o 
  -5   3   3      145.60      131.48      7.04 o 
  -4   3   3      901.59      899.14     15.65 o 
  -3   3   3      477.09      450.42      8.47 o 
  -2   3   3      922.42      889.43     10.28 o 
  -1   3   3      154.82      151.68      5.27 o 
   0   3   3       84.19      104.56      5.20 o 
   1   3   3       61.18       98.89      5.60 o 
   2   3   3      977.75     1032.59      9.17 o 
   3   3   3     2473.63     2694.11     26.98 o 
   4   3   3     6535.26     6902.05     46.52 o 
   5   3   3      242.27      251.86      9.64 o 
   6   3   3       37.43       30.41      3.08 o 
   7   3   3       41.16       30.74      2.82 o 
   8   3   3       75.34       82.51      7.72 o 
   9   3   3        1.95        8.86      3.20 o 
  10   3   3        8.29        6.78      3.55 o 
  11   3   3      130.12      126.94      6.65 o 
  12   3   3       34.17       22.66      4.27 o 
  13   3   3        7.60       13.44      3.95 o 
  14   3   3        0.01        4.99      4.57 o 
  15   3   3        7.46       15.38      5.12 o 
 -16   4   3       44.25       37.35      5.35 o 
 -15   4   3       80.23       66.81      9.80 o 
 -14   4   3        2.51       10.49      3.39 o 
 -13   4   3      173.64      172.71     10.19 o 
 -12   4   3      132.85      115.56      8.82 o 
 -11   4   3      135.32      136.70     10.27 o 
 -10   4   3      631.37      656.45     12.92 o 
  -9   4   3     1516.80     1659.30     24.44 o 
  -8   4   3       53.93       54.42      4.27 o 
  -7   4   3     1247.52     1330.56     12.33 o 
  -6   4   3       65.89       73.36      5.16 o 
  -5   4   3     2130.98     2184.41     26.25 o 
  -4   4   3     8681.06     8821.50    138.59 o 
  -3   4   3      835.28      861.46     18.71 o 
  -2   4   3       10.20       15.77      1.53 o 
  -1   4   3     2070.58     1982.16     13.57 o 
   0   4   3     2916.88     2707.22     14.16 o 
   1   4   3       25.65       37.37      3.11 o 
   2   4   3       14.64       12.86      2.16 o 
   3   4   3       72.78       53.30      3.48 o 
   4   4   3      836.97      938.05     15.48 o 
   5   4   3      565.38      560.54      7.67 o 
   6   4   3       22.97       14.52      4.59 o 
   7   4   3       18.93       13.67      2.35 o 
   8   4   3      151.86      128.03      7.86 o 
   9   4   3      166.44      136.68      7.02 o 
  10   4   3       61.03       64.69      5.03 o 
  11   4   3        0.27        1.95      5.92 o 
  12   4   3        4.46        8.02      4.09 o 
  13   4   3       28.38       25.69      5.35 o 
  14   4   3        5.87       12.11      5.21 o 
  15   4   3        9.01       12.35      5.65 o 
 -16   5   3        1.16       -3.43      5.24 o 
 -15   5   3        0.90        7.40      7.23 o 
 -14   5   3      119.98       96.11      9.82 o 
 -13   5   3       34.35       37.09      5.21 o 
 -12   5   3      366.46      349.96     19.66 o 
 -11   5   3      906.43      877.67     15.08 o 
 -10   5   3       26.03       20.79      3.09 o 
  -9   5   3      646.24      625.54     14.37 o 
  -8   5   3      536.21      570.03     14.59 o 
  -7   5   3      250.90      217.32      8.37 o 
  -6   5   3     5082.48     5227.30     82.22 o 
  -5   5   3     2657.12     2698.03     23.66 o 
  -4   5   3       12.43       10.49      3.00 o 
  -3   5   3     4183.20     4082.56     66.65 o 
  -2   5   3      502.90      490.88      6.59 o 
  -1   5   3       65.75       64.45      3.31 o 
   0   5   3       63.93       33.15      2.15 o 
   1   5   3      160.28      166.45      6.30 o 
   2   5   3      545.59      617.73      9.49 o 
   3   5   3      446.10      470.61      7.47 o 
   4   5   3     1859.01     1955.46     23.54 o 
   5   5   3        1.67        2.22      2.50 o 
   6   5   3      226.75      207.43      8.44 o 
   7   5   3      902.57      856.12     17.69 o 
   8   5   3      275.71      286.91     10.10 o 
   9   5   3       31.49       29.27      3.52 o 
  10   5   3      204.67      206.86     10.93 o 
  11   5   3        0.33        5.38      4.48 o 
  12   5   3       11.18        3.70      4.93 o 
  13   5   3       68.08       57.84      6.81 o 
  14   5   3        2.49       15.45      8.42 o 
  15   5   3       33.87       37.46     10.77 o 
 -16   6   3       45.80       45.85      6.81 o 
 -15   6   3        8.24        5.34      7.89 o 
 -14   6   3       14.61        9.47      3.73 o 
 -13   6   3       63.99       46.01      6.65 o 
 -12   6   3        1.42        3.87      3.27 o 
 -11   6   3      123.83      135.57      8.02 o 
 -10   6   3      457.48      417.45     14.81 o 
  -9   6   3      259.97      259.03     10.80 o 
  -8   6   3       10.89        8.02      2.53 o 
  -7   6   3     1750.98     1819.04     21.06 o 
  -6   6   3     1253.31     1315.39     15.06 o 
  -5   6   3      506.73      734.94     10.67 o 
  -4   6   3       50.22       44.58      6.02 o 
  -3   6   3     2691.28     2820.11     25.60 o 
  -2   6   3      107.04       82.52      5.28 o 
  -1   6   3      530.81      553.07      6.43 o 
   0   6   3      397.62      386.99      5.08 o 
   1   6   3      543.07      546.24      6.03 o 
   2   6   3      726.66      679.70     11.75 o 
   3   6   3      508.04      498.70      9.15 o 
   4   6   3        3.57        3.31      2.60 o 
   5   6   3      575.90      578.40      8.71 o 
   6   6   3      136.06      156.17     11.02 o 
   7   6   3      123.67       94.62      6.50 o 
   8   6   3        0.04        6.93      3.62 o 
   9   6   3       75.75       81.54      6.31 o 
  10   6   3        1.20        5.76      6.36 o 
  11   6   3       72.59       76.37      9.03 o 
  12   6   3       31.50       41.15      5.78 o 
  13   6   3       60.74       53.71      6.74 o 
  14   6   3        0.00        7.93     10.11 o 
  15   6   3      117.47      110.00     15.09 o 
 -16   7   3        6.23        4.55      3.93 o 
 -15   7   3       29.32       25.16      4.53 o 
 -14   7   3       45.77       48.88      6.76 o 
 -13   7   3       73.94       74.95     12.75 o 
 -12   7   3       16.14       14.41      4.11 o 
 -11   7   3        8.28        5.03      2.96 o 
 -10   7   3        3.41        8.39      2.25 o 
  -9   7   3        3.22        9.04      2.37 o 
  -8   7   3        0.31        0.04      4.78 o 
  -7   7   3        6.45        6.65      2.40 o 
  -6   7   3       35.05       31.99      3.91 o 
  -5   7   3        1.11        5.79      3.65 o 
  -4   7   3      448.16      479.72      8.98 o 
  -3   7   3       92.49       97.74      7.05 o 
  -2   7   3      693.63      711.21      7.54 o 
  -1   7   3      685.26      733.46     11.65 o 
   0   7   3      922.74     1007.61      9.14 o 
   1   7   3       47.96       38.65      2.97 o 
   2   7   3       80.09       98.97      7.02 o 
   3   7   3        2.57        2.43      3.10 o 
   4   7   3      820.38      795.36     12.71 o 
   5   7   3       55.04       54.10      4.11 o 
   6   7   3       71.12       79.14      5.70 o 
   7   7   3      295.10      295.11     13.39 o 
   8   7   3       49.36       48.09      6.06 o 
   9   7   3        6.97        7.76      6.16 o 
  10   7   3       15.46       15.52      3.79 o 
  11   7   3       28.60       30.97      6.42 o 
  12   7   3        4.34       15.00      7.07 o 
  13   7   3      178.05      176.36     19.08 o 
  14   7   3       29.17       34.77      5.68 o 
  15   7   3       48.08       45.65     12.62 o 
 -16   8   3        2.61        5.80      4.68 o 
 -15   8   3        5.83        4.55      4.08 o 
 -14   8   3      134.08      123.80     12.32 o 
 -13   8   3        0.29        3.61      6.05 o 
 -12   8   3       50.86       54.92      6.98 o 
 -11   8   3       48.69       63.68      6.37 o 
 -10   8   3       45.12       54.44      5.25 o 
  -9   8   3      682.72      668.62     16.40 o 
  -8   8   3       72.45       63.21      5.25 o 
  -7   8   3      129.44      134.14      9.99 o 
  -6   8   3       12.78        5.53      2.85 o 
  -5   8   3       44.48       43.76      4.78 o 
  -4   8   3      544.36      502.18      7.12 o 
  -3   8   3      502.88      489.82      6.26 o 
  -2   8   3      368.07      403.95      7.71 o 
  -1   8   3        4.22        2.51      3.35 o 
   0   8   3      423.60      522.28      8.57 o 
   1   8   3      178.80      180.28      5.17 o 
   2   8   3      191.48      122.13     11.67 o 
   3   8   3      416.61      379.36     12.80 o 
   4   8   3      575.60      682.00     11.87 o 
   5   8   3      921.66      946.98     15.36 o 
   6   8   3     1018.51     1043.87     18.19 o 
   7   8   3      260.18      225.90      9.25 o 
   8   8   3      335.63      327.55     17.67 o 
   9   8   3      362.30      394.65     27.02 o 
  10   8   3       17.69       18.12      4.37 o 
  11   8   3       48.90       46.62      5.86 o 
  12   8   3        5.10       12.16      4.44 o 
  13   8   3       25.59       17.83      5.28 o 
  14   8   3       28.57       15.86     12.49 o 
 -16   9   3        1.46        0.78      4.50 o 
 -15   9   3        6.81       10.69      5.54 o 
 -14   9   3        9.13        4.56      5.61 o 
 -13   9   3       14.92       15.21      5.69 o 
 -12   9   3       29.15       26.35      5.28 o 
 -11   9   3       11.41        6.65      3.92 o 
 -10   9   3       65.71       59.11      6.13 o 
  -9   9   3      181.74      149.66     11.14 o 
  -8   9   3      208.69      206.19      6.37 o 
  -7   9   3      536.85      532.06     14.23 o 
  -6   9   3      661.29      597.27      9.98 o 
  -5   9   3      370.13      368.57     17.65 o 
  -4   9   3      121.48      149.09      7.67 o 
  -3   9   3      410.33      376.67      5.26 o 
  -2   9   3      174.08      176.55     11.83 o 
  -1   9   3      588.34      665.14      8.57 o 
   0   9   3      625.63      797.74      8.66 o 
   1   9   3      143.00      104.03      6.22 o 
   2   9   3       39.67       53.23      4.46 o 
   3   9   3      243.87      289.72      9.59 o 
   4   9   3        0.08        6.11      3.21 o 
   5   9   3        4.59        5.21      2.63 o 
   6   9   3      110.65      131.59     11.13 o 
   7   9   3     1502.63     1587.39     30.01 o 
   8   9   3     2621.31     2853.00     65.65 o 
   9   9   3      509.03      517.46     20.39 o 
  10   9   3      212.40      198.99     12.81 o 
  11   9   3      348.52      390.14     17.63 o 
  12   9   3       35.07       31.96      5.37 o 
  13   9   3      111.62      115.63     10.63 o 
  14   9   3        3.54        6.82      4.65 o 
 -15  10   3        9.01        8.44      4.93 o 
 -14  10   3        1.40       13.12      4.07 o 
 -13  10   3        0.01       -4.51      4.51 o 
 -12  10   3       20.84       16.67      7.86 o 
 -11  10   3       44.24       55.38      8.32 o 
 -10  10   3        8.15       10.81      4.34 o 
  -9  10   3        0.24        3.45      1.96 o 
  -8  10   3      341.40      312.98     12.33 o 
  -7  10   3       30.37       26.52      4.55 o 
  -6  10   3      135.89      125.01      8.34 o 
  -5  10   3      230.55      188.88     10.18 o 
  -4  10   3       64.53       57.93      4.02 o 
  -3  10   3       82.69       79.10      4.88 o 
  -2  10   3      484.63      560.63      9.10 o 
  -1  10   3        4.39        6.92      1.71 o 
   0  10   3      202.93      202.57      5.55 o 
   1  10   3       40.07       38.81      4.41 o 
   2  10   3     1028.49     1063.85     12.59 o 
   3  10   3      193.28      206.86     16.48 o 
   4  10   3      319.62      349.56     12.18 o 
   5  10   3       71.90       84.13      6.79 o 
   6  10   3      453.17      466.70     16.73 o 
   7  10   3      460.62      495.46     28.63 o 
   8  10   3      127.03      109.86      7.90 o 
   9  10   3        8.49       10.12      6.46 o 
  10  10   3       69.67       91.24      8.20 o 
  11  10   3       57.34       53.22     12.11 o 
  12  10   3       72.32       64.76      9.18 o 
  13  10   3        3.10        4.73      4.66 o 
  14  10   3        0.15        2.95      6.34 o 
 -15  11   3       26.30       24.86      4.84 o 
 -14  11   3       41.22       32.74      7.73 o 
 -13  11   3        2.66        4.86      3.53 o 
 -12  11   3       16.36       18.30      4.80 o 
 -11  11   3        9.23       10.75      3.53 o 
 -10  11   3       43.37       45.74      6.81 o 
  -9  11   3      881.42      918.71     19.56 o 
  -8  11   3        1.89        5.35      2.78 o 
  -7  11   3        0.09        0.78      3.24 o 
  -6  11   3      114.91      105.35      8.67 o 
  -5  11   3       24.09       28.33      2.70 o 
  -4  11   3      151.61      197.60      8.03 o 
  -3  11   3     1300.64     1410.03     12.86 o 
  -2  11   3      498.63      488.39      8.83 o 
  -1  11   3       71.65       87.57      6.90 o 
   0  11   3      470.67      544.07      7.76 o 
   1  11   3      523.76      541.99      6.53 o 
   2  11   3       62.28       58.59      5.61 o 
   3  11   3        5.29       12.32      2.51 o 
   4  11   3      330.23      350.20     12.01 o 
   5  11   3        0.72        5.71      3.08 o 
   6  11   3       37.29       29.27      4.76 o 
   7  11   3      399.72      455.77     22.40 o 
   8  11   3       35.98       40.22      6.06 o 
   9  11   3      178.33      204.17     16.18 o 
  10  11   3       12.25       17.09      5.25 o 
  11  11   3      209.62      203.84     21.60 o 
  12  11   3        0.06       11.59      5.06 o 
  13  11   3       10.04        8.49      7.10 o 
  14  11   3       10.88       18.39      6.87 o 
 -15  12   3        9.14       15.44      5.22 o 
 -14  12   3       33.10       34.95      6.87 o 
 -13  12   3        0.17        3.62      4.37 o 
 -12  12   3        0.67        2.52      4.38 o 
 -11  12   3      147.95      167.06     11.48 o 
 -10  12   3       51.29       42.39      6.05 o 
  -9  12   3        4.56        3.40      5.91 o 
  -8  12   3      282.49      250.35     24.00 o 
  -7  12   3        1.14        4.26      2.66 o 
  -6  12   3      168.42      198.16     10.75 o 
  -5  12   3       60.33       43.82      3.68 o 
  -4  12   3     1019.80     1047.22     13.83 o 
  -3  12   3       97.79       86.33      5.80 o 
  -2  12   3       46.24       67.33      5.10 o 
  -1  12   3     2091.79     2193.95     26.83 o 
   0  12   3      136.39      134.70      8.22 o 
   1  12   3      775.53      859.31     12.18 o 
   2  12   3      301.54      306.13     22.93 o 
   3  12   3       74.88       68.50      6.62 o 
   4  12   3       63.09       75.89      6.72 o 
   5  12   3      131.29      119.32      8.19 o 
   6  12   3      750.53      814.50     39.47 o 
   7  12   3      115.67      111.51      9.22 o 
   8  12   3       14.37       19.43      4.65 o 
   9  12   3      144.65      161.11     12.16 o 
  10  12   3       18.96       14.16      6.11 o 
  11  12   3       24.75       18.93      4.95 o 
  12  12   3      117.13      121.79     13.76 o 
  13  12   3        3.87       -5.81      5.81 o 
 -14  13   3       29.21       30.54      5.46 o 
 -13  13   3        3.77        6.16      7.00 o 
 -12  13   3       23.83       19.32      4.41 o 
 -11  13   3      166.48      148.76     13.06 o 
 -10  13   3        1.22       -0.35      8.71 o 
  -9  13   3        4.66        6.63      4.49 o 
  -8  13   3      506.07      471.61     18.29 o 
  -7  13   3      729.31      697.29     19.70 o 
  -6  13   3     1763.76     1763.84     36.11 o 
  -5  13   3     1034.03      987.76     16.32 o 
  -4  13   3       82.07       84.98      6.14 o 
  -3  13   3       12.42       13.80      2.78 o 
  -2  13   3      417.41      440.41     11.39 o 
  -1  13   3        3.05        2.26      2.59 o 
   0  13   3       25.96       21.80      2.86 o 
   1  13   3        4.88        8.23      2.13 o 
   2  13   3       17.73       16.76      3.18 o 
   3  13   3        1.56        0.73      3.48 o 
   4  13   3      114.72      115.41      7.99 o 
   5  13   3        0.00        6.13      2.12 o 
   6  13   3        1.38        4.77      7.04 o 
   7  13   3      398.80      468.62     23.04 o 
   8  13   3      161.52      155.34     11.86 o 
   9  13   3        2.71        3.55      6.94 o 
  10  13   3       14.44       23.68      4.57 o 
  11  13   3        0.80       15.78      3.91 o 
  12  13   3        0.07        0.55      5.07 o 
  13  13   3        9.93        8.16      4.70 o 
 -14  14   3       60.37       52.24     10.03 o 
 -13  14   3       46.42       48.81      8.32 o 
 -12  14   3       78.57       81.11      7.36 o 
 -11  14   3       14.04       12.96      3.82 o 
 -10  14   3        1.56        2.08      3.16 o 
  -9  14   3       85.59      102.09      8.28 o 
  -8  14   3        5.75        7.96      4.52 o 
  -7  14   3       41.33       37.97      5.02 o 
  -6  14   3      186.81      182.47     11.04 o 
  -5  14   3     1289.33     1346.23     21.58 o 
  -4  14   3        0.21        5.41      1.93 o 
  -3  14   3      136.78      124.22      6.50 o 
  -2  14   3      212.58      194.88     17.37 o 
  -1  14   3        3.77        5.77      2.25 o 
   0  14   3      257.77      239.58     10.83 o 
   1  14   3       46.00       41.33      3.76 o 
   2  14   3        9.57       14.07      3.30 o 
   3  14   3       14.49       19.98      3.67 o 
   4  14   3       83.65       76.64      8.16 o 
   5  14   3       63.14       58.89      8.47 o 
   6  14   3       13.76        0.51      6.47 o 
   7  14   3        0.03        3.14      4.72 o 
   8  14   3        2.51       14.56      4.69 o 
   9  14   3        6.19       12.50      4.11 o 
  10  14   3        4.19       14.61      4.32 o 
  11  14   3        2.69        3.85      6.57 o 
  12  14   3       72.55       82.63      9.81 o 
  13  14   3        0.49        4.75      5.15 o 
 -14  15   3       32.69       38.00      6.33 o 
 -13  15   3       14.16       27.81      7.59 o 
 -12  15   3        1.02       -3.41      5.71 o 
 -11  15   3       62.48       41.94      6.26 o 
 -10  15   3       46.60       54.01      7.82 o 
  -9  15   3       34.46       51.56     11.97 o 
  -8  15   3      117.38       94.62      9.36 o 
  -7  15   3      290.73      292.42     28.03 o 
  -6  15   3     1184.82     1184.72     14.70 o 
  -5  15   3      421.63      394.72     14.83 o 
  -4  15   3        3.10        7.50      2.90 o 
  -3  15   3      243.15      246.76     10.54 o 
  -2  15   3      164.66      166.88     13.62 o 
  -1  15   3      112.61      102.42      6.97 o 
   0  15   3       44.01       37.83      4.19 o 
   1  15   3        0.43        4.75      1.82 o 
   2  15   3      144.47      147.54      9.09 o 
   3  15   3      314.87      347.39     18.08 o 
   4  15   3       67.13       43.73      5.91 o 
   5  15   3      246.52      228.08     15.81 o 
   6  15   3       14.42       26.21      6.41 o 
   7  15   3      339.01      339.06     31.12 o 
   8  15   3        2.45        8.53      4.12 o 
   9  15   3        0.00       10.61      8.47 o 
  10  15   3       21.81       21.30      5.13 o 
  11  15   3       54.51       66.35      8.11 o 
  12  15   3       24.10       30.77      6.07 o 
 -13  16   3       21.81       25.16      7.27 o 
 -12  16   3       64.54       52.98      7.65 o 
 -11  16   3      101.24       88.20      8.70 o 
 -10  16   3       76.23       94.05      8.43 o 
  -9  16   3        3.07        0.32      4.70 o 
  -8  16   3       13.06       15.14      4.46 o 
  -7  16   3      614.59      643.91     23.34 o 
  -6  16   3       21.84       16.24      3.00 o 
  -5  16   3       26.67       20.44      3.11 o 
  -4  16   3       87.82       82.15      6.37 o 
  -3  16   3     1265.57     1254.24     19.97 o 
  -2  16   3       49.97       46.36      5.86 o 
  -1  16   3     1799.62     1906.05     27.11 o 
   0  16   3       26.66       26.00      3.84 o 
   1  16   3      292.79      302.64     16.93 o 
   2  16   3      132.09      115.64      9.56 o 
   3  16   3      308.44      277.41     14.00 o 
   4  16   3      106.14       99.87     11.39 o 
   5  16   3      222.74      215.99     20.53 o 
   6  16   3      143.90      164.03     16.35 o 
   7  16   3        0.06        4.14      4.41 o 
   8  16   3      134.01      122.80     11.59 o 
   9  16   3        4.82       21.27     11.38 o 
  10  16   3        2.54       11.53      5.23 o 
  11  16   3       39.69       39.41      6.14 o 
  12  16   3        7.93       12.28      4.09 o 
 -13  17   3       12.73       11.41      4.78 o 
 -12  17   3       16.34       22.99      5.68 o 
 -11  17   3      107.99       99.06     10.18 o 
 -10  17   3       29.10       30.76      5.54 o 
  -9  17   3      305.49      269.54     28.11 o 
  -8  17   3       15.94       12.91      4.88 o 
  -7  17   3       27.58       17.15     10.07 o 
  -6  17   3       28.18       19.25      4.35 o 
  -5  17   3      152.89      138.97      7.17 o 
  -4  17   3      179.21      166.75      8.02 o 
  -3  17   3      427.04      399.51     12.64 o 
  -2  17   3       25.11       22.75      3.29 o 
  -1  17   3      278.70      283.38     10.49 o 
   0  17   3       23.31       23.19      3.20 o 
   1  17   3       71.93       81.54      5.39 o 
   2  17   3      220.44      214.68     15.57 o 
   3  17   3      165.66      144.09     11.45 o 
   4  17   3      100.61       85.15      7.79 o 
   5  17   3      106.68       95.26      9.51 o 
   6  17   3      222.51      223.80     21.64 o 
   7  17   3       63.22       71.21      8.23 o 
   8  17   3       29.94       22.96      6.28 o 
   9  17   3        3.10       11.83      6.86 o 
  10  17   3        0.23        0.83      6.78 o 
  11  17   3        0.49        3.55      5.09 o 
 -12  18   3        0.05        5.19      5.57 o 
 -11  18   3       94.02       88.03      8.09 o 
 -10  18   3        7.55        5.37      3.83 o 
  -9  18   3       32.78       20.83      7.08 o 
  -8  18   3        1.34        8.34      8.36 o 
  -7  18   3      167.73      166.67     14.01 o 
  -6  18   3      236.46      223.87     15.48 o 
  -5  18   3       35.31       31.07      3.48 o 
  -4  18   3       24.32       22.83      3.30 o 
  -3  18   3        1.31        2.16      3.33 o 
  -2  18   3      129.91      111.63      7.98 o 
  -1  18   3      270.98      257.75     16.01 o 
   0  18   3        0.30        1.11      3.29 o 
   1  18   3        4.35        2.21      1.56 o 
   2  18   3      163.23      150.13     10.89 o 
   3  18   3       79.40       83.23      5.55 o 
   4  18   3       13.65        9.31     10.60 o 
   5  18   3       37.46       30.35      5.25 o 
   6  18   3        2.78        5.19      4.36 o 
   7  18   3        6.54       24.47      5.32 o 
   8  18   3       20.59       18.44      5.86 o 
   9  18   3       19.09       20.26      5.52 o 
  10  18   3        2.55        6.48      4.99 o 
  11  18   3       26.97       18.21      6.06 o 
 -12  19   3       46.59       64.75     11.58 o 
 -11  19   3        7.71       12.96      5.28 o 
 -10  19   3       10.36        7.21      7.19 o 
  -9  19   3       80.85       71.93      7.98 o 
  -8  19   3       14.67       16.29      4.89 o 
  -7  19   3        0.64       -4.65      5.43 o 
  -6  19   3      269.74      243.06     21.34 o 
  -5  19   3      238.47      257.42     23.02 o 
  -4  19   3       23.76       18.79      2.96 o 
  -3  19   3       93.98       80.80      5.30 o 
  -2  19   3       15.21       15.22      4.19 o 
  -1  19   3        0.43       -2.96      2.96 o 
   0  19   3       62.12       54.10      4.27 o 
   1  19   3      222.01      198.06     17.74 o 
   2  19   3       25.39       27.10      7.13 o 
   3  19   3      346.72      329.47     29.09 o 
   4  19   3      656.00      589.89     67.51 o 
   5  19   3       42.15       45.18      6.48 o 
   6  19   3       15.69       11.02      5.49 o 
   7  19   3        0.09        3.88      7.54 o 
   8  19   3        8.71       12.00      7.63 o 
   9  19   3        2.50        7.52      7.03 o 
  10  19   3       18.71       23.85      5.32 o 
 -11  20   3        4.66       17.53      4.82 o 
 -10  20   3       35.46       24.06      6.30 o 
  -9  20   3       13.62       15.90      4.75 o 
  -8  20   3       63.63       52.82      7.66 o 
  -7  20   3       35.14       31.03      4.91 o 
  -6  20   3        2.78       -0.67      4.76 o 
  -5  20   3      245.01      237.25     19.19 o 
  -4  20   3        7.37        5.53      3.92 o 
  -3  20   3      103.46       85.64      5.43 o 
  -2  20   3       38.09       37.17      5.00 o 
  -1  20   3       27.16       20.64      3.60 o 
   0  20   3       66.98       70.88      5.86 o 
   1  20   3        2.49        5.10      3.53 o 
   2  20   3       84.02       77.08      6.52 o 
   3  20   3      222.21      221.33     19.07 o 
   4  20   3      119.91      115.79     13.88 o 
   5  20   3       27.92       20.35      5.33 o 
   6  20   3      216.21      203.75     19.38 o 
   7  20   3       38.93       31.48      7.69 o 
   8  20   3       38.13       46.82      7.31 o 
   9  20   3       27.04       26.79     11.08 o 
  10  20   3       20.06       16.28     11.25 o 
 -10  21   3        0.90        4.09     10.34 o 
  -9  21   3        0.20        1.94      5.24 o 
  -8  21   3        4.12        4.55      8.29 o 
  -7  21   3       40.97       38.53      9.23 o 
  -6  21   3      410.49      396.44     34.18 o 
  -5  21   3       30.40       28.06      4.63 o 
  -4  21   3        0.44        3.12      3.59 o 
  -3  21   3      111.93      115.20      9.36 o 
  -2  21   3       39.09       20.94      3.63 o 
  -1  21   3        0.03        5.27      3.53 o 
   0  21   3      142.34      119.11     11.18 o 
   1  21   3        9.71       16.82      6.70 o 
   2  21   3       12.42       15.07      4.03 o 
   3  21   3        0.94       -4.87      4.88 o 
   4  21   3        0.34        2.08      5.69 o 
   5  21   3       18.15       16.75      6.44 o 
   6  21   3       72.69       70.86      7.56 o 
   7  21   3        0.88        2.52      5.17 o 
   8  21   3       23.27       23.32      6.91 o 
   9  21   3        5.67        8.91      4.27 o 
  -9  22   3        1.21        8.86      6.98 o 
  -8  22   3      106.89      107.78      9.70 o 
  -7  22   3      324.45      313.83     46.16 o 
  -6  22   3       11.61        6.48      4.04 o 
  -5  22   3      248.19      282.09     26.53 o 
  -4  22   3      146.93      144.48     12.07 o 
  -3  22   3        1.25        6.99      5.50 o 
  -2  22   3       37.03       27.00      3.70 o 
  -1  22   3       25.97       21.81      4.10 o 
   0  22   3       26.45       26.84      4.37 o 
   1  22   3       26.09       30.29      4.44 o 
   2  22   3       93.61       93.29     11.27 o 
   3  22   3       31.70       27.31      5.71 o 
   4  22   3       14.14       27.86      5.91 o 
   5  22   3        2.68        0.37      4.73 o 
   6  22   3       29.50       29.64      5.87 o 
   7  22   3       15.68        1.74      6.12 o 
   8  22   3       45.55       43.70      9.61 o 
  -8  23   3        6.27        6.39      4.91 o 
  -7  23   3       36.33       29.44      4.56 o 
  -6  23   3       31.17       27.32      4.95 o 
  -5  23   3      168.50      174.23     12.62 o 
  -4  23   3       27.22       16.19      5.10 o 
  -3  23   3       41.82       41.27      5.88 o 
  -2  23   3       17.54       20.19      4.55 o 
  -1  23   3       94.16       97.08      8.42 o 
   0  23   3       46.24       39.39      6.21 o 
   1  23   3      113.36      133.48     10.33 o 
   2  23   3       42.90       51.93      6.99 o 
   3  23   3        7.08        2.93      4.85 o 
   4  23   3       73.30       74.35      8.93 o 
   5  23   3        3.84       12.18      8.72 o 
   6  23   3        3.83        7.11      3.60 o 
   7  23   3        4.37        4.29      4.77 o 
  -7  24   3       27.04       25.54      4.58 o 
  -6  24   3       16.41       26.74      5.83 o 
  -5  24   3       14.89        8.51      4.28 o 
  -4  24   3        0.46        0.86      3.76 o 
  -3  24   3        0.46        5.37      4.75 o 
  -2  24   3        0.96        5.35      7.55 o 
  -1  24   3        5.86       -4.71      4.71 o 
   0  24   3       59.54       55.41     10.33 o 
   1  24   3        0.65        4.80      4.16 o 
   2  24   3        0.00       12.09      5.72 o 
   3  24   3        1.62        7.92     11.14 o 
   4  24   3        0.41        8.64      4.53 o 
   5  24   3        0.19        3.27      4.08 o 
   6  24   3        0.73        0.68      6.00 o 
  -6  25   3        4.16        6.93     11.52 o 
  -5  25   3        1.88        8.21      5.46 o 
  -4  25   3        0.00        1.34      7.98 o 
  -3  25   3        1.81        3.08      5.39 o 
  -2  25   3        7.38        9.62      5.59 o 
  -1  25   3        1.60       -6.15      6.89 o 
   0  25   3       18.47        7.92      5.14 o 
   1  25   3       15.80       14.70      6.17 o 
   2  25   3       31.58       35.03      5.18 o 
   3  25   3        0.41        7.39      3.63 o 
   4  25   3       54.80       35.87      5.45 o 
  -4  26   3        5.55       16.81     11.03 o 
  -3  26   3        4.62       20.05      7.90 o 
  -2  26   3        0.33        8.95      8.60 o 
  -1  26   3        0.21       13.02     11.41 o 
   0  26   3        8.29       20.84      7.39 o 
   1  26   3        5.50        7.67      5.80 o 
   2  26   3        5.44       14.41      5.65 o 
 -16   0   4       14.78        9.91      7.30 o 
 -15   0   4       17.49       16.13      5.76 o 
 -14   0   4        0.04       -0.04      5.50 o 
 -13   0   4       72.09       49.34     10.13 o 
 -12   0   4       35.24       30.03      4.16 o 
 -11   0   4        0.19        2.87      4.94 o 
 -10   0   4      557.22      570.71     46.34 o 
  -9   0   4        6.43        5.84      4.13 o 
  -8   0   4      916.71      851.46     18.46 o 
  -7   0   4     1890.13     1902.22     30.30 o 
  -6   0   4     5311.07     5379.73     54.87 o 
  -5   0   4     3017.02     3079.54     28.67 o 
  -4   0   4     1124.23     1165.43     14.42 o 
  -3   0   4      378.00      316.60      6.82 o 
  -2   0   4      114.73       92.33      9.20 o 
  -1   0   4      230.22      170.59     10.34 o 
   0   0   4     1366.21     1452.54     19.07 o 
   1   0   4     1326.14     1478.74     21.17 o 
   2   0   4     4320.71     4946.19     70.32 o 
   3   0   4       42.85       44.63      4.04 o 
   4   0   4       71.21       67.96      6.81 o 
   5   0   4      938.44      989.26     18.92 o 
   6   0   4      291.36      295.63     21.04 o 
   7   0   4       54.49       44.50      5.02 o 
   8   0   4     1077.88     1176.04     24.61 o 
   9   0   4      362.26      316.78     18.74 o 
  10   0   4     1133.44     1104.60     33.81 o 
  11   0   4        1.37        4.75      3.78 o 
  12   0   4       25.33       35.11      7.39 o 
  13   0   4        0.44       16.14      9.91 o 
  14   0   4       10.09       14.99     10.61 o 
 -16   1   4       29.26       25.65      6.24 o 
 -15   1   4        5.26        5.75      6.58 o 
 -14   1   4        3.70        1.02      3.39 o 
 -13   1   4        0.18        2.31      3.28 o 
 -12   1   4       49.45       46.01      4.35 o 
 -11   1   4      114.75      109.45      7.60 o 
 -10   1   4        0.17        6.51      4.50 o 
  -9   1   4       16.37       12.76      4.70 o 
  -8   1   4      579.17      589.27     14.36 o 
  -7   1   4     1134.20     1164.26     17.59 o 
  -6   1   4      689.72      716.44     14.50 o 
  -5   1   4       68.82       53.51      3.64 o 
  -4   1   4     1412.58     1469.77     15.11 o 
  -3   1   4      177.36      184.43      4.52 o 
  -2   1   4       93.37       83.40      5.99 o 
  -1   1   4        5.00        4.04      1.68 o 
   0   1   4      172.60      154.12      5.46 o 
   1   1   4      259.89      295.37      6.35 o 
   2   1   4      852.51      823.03      9.24 o 
   3   1   4     4034.10     4054.03     26.70 o 
   4   1   4      307.22      322.89      5.82 o 
   5   1   4      255.07      261.03      7.63 o 
   6   1   4      127.62      129.90     10.19 o 
   7   1   4      238.83      205.24      9.59 o 
   8   1   4        1.01        8.60      2.79 o 
   9   1   4       43.24       38.50      4.72 o 
  10   1   4        8.98       11.98      3.12 o 
  11   1   4        3.70        1.83      3.62 o 
  12   1   4        5.36        2.14      2.49 o 
  13   1   4        1.31        2.10      5.08 o 
  14   1   4       11.41        7.44      5.80 o 
 -16   2   4       28.10       25.16      7.60 o 
 -15   2   4        8.83        1.01      4.51 o 
 -14   2   4       77.87       65.58      6.87 o 
 -13   2   4       26.68       27.69      3.89 o 
 -12   2   4        3.23        1.97      2.43 o 
 -11   2   4       53.46       60.76      5.38 o 
 -10   2   4        0.57        9.08      3.04 o 
  -9   2   4      489.15      495.30     12.63 o 
  -8   2   4      146.04      140.33      8.52 o 
  -7   2   4        4.96        4.55      2.51 o 
  -6   2   4      510.83      526.92      9.39 o 
  -5   2   4      581.83      672.62      8.43 o 
  -4   2   4      123.67      150.29      5.06 o 
  -3   2   4       92.54      118.73      6.74 o 
  -2   2   4       30.95       16.95      2.20 o 
  -1   2   4      170.73      195.88      5.67 o 
   0   2   4      317.50      376.43     10.28 o 
   1   2   4     1449.64     1565.57     18.02 o 
   2   2   4      111.70      117.68      8.96 o 
   3   2   4     4190.38     4521.07     30.14 o 
   4   2   4      389.56      413.51      6.63 o 
   5   2   4      211.47      206.30     13.44 o 
   6   2   4      307.03      319.23     12.21 o 
   7   2   4       21.37       24.66      3.04 o 
   8   2   4      142.12      151.06     13.51 o 
   9   2   4       21.94       20.31      2.92 o 
  10   2   4       29.52       22.08      3.69 o 
  11   2   4        3.29        9.81      2.92 o 
  12   2   4        1.49        9.37      3.29 o 
  13   2   4        9.88        9.24      4.08 o 
  14   2   4        9.08       14.59     12.53 o 
 -16   3   4       19.85       31.43     12.55 o 
 -15   3   4        0.15        2.67      3.88 o 
 -14   3   4       48.51       30.07      4.38 o 
 -13   3   4        0.63        4.79      3.55 o 
 -12   3   4       49.21       52.13      4.73 o 
 -11   3   4        4.07       10.01      3.08 o 
 -10   3   4       93.34       89.11      8.95 o 
  -9   3   4      198.52      191.62      8.14 o 
  -8   3   4      535.69      554.09     11.98 o 
  -7   3   4       69.10       68.18      4.89 o 
  -6   3   4        0.89        9.36      4.39 o 
  -5   3   4     1890.29     2042.70     17.18 o 
  -4   3   4      417.58      422.31      7.16 o 
  -3   3   4      192.43      189.78     13.73 o 
  -2   3   4        8.60       13.83      1.58 o 
  -1   3   4     1217.74     1137.23      9.86 o 
   0   3   4      299.58      314.02      5.57 o 
   1   3   4     3992.43     4137.66     29.43 o 
   2   3   4      286.10      333.02      7.30 o 
   3   3   4     3437.41     3495.40     26.68 o 
   4   3   4       64.84       72.38      5.91 o 
   5   3   4        0.04        0.77      1.97 o 
   6   3   4       31.50       29.87      2.68 o 
   7   3   4      459.47      473.42     14.36 o 
   8   3   4        6.66       10.36      2.85 o 
   9   3   4       34.06       23.66      3.27 o 
  10   3   4       40.92       44.27      3.42 o 
  11   3   4        4.51        7.73      2.93 o 
  12   3   4        3.24       12.12      5.56 o 
  13   3   4        4.81        5.06      3.32 o 
  14   3   4        6.72       19.83     10.84 o 
 -16   4   4       25.73       28.47      9.10 o 
 -15   4   4      114.09      104.56     11.47 o 
 -14   4   4       68.06       53.78      6.93 o 
 -13   4   4       53.91       43.62      7.94 o 
 -12   4   4       37.57       33.75      4.59 o 
 -11   4   4      302.75      292.04     13.21 o 
 -10   4   4      188.67      186.35     13.11 o 
  -9   4   4       42.63       36.27      3.73 o 
  -8   4   4      226.05      221.90      6.36 o 
  -7   4   4      253.30      296.74     13.52 o 
  -6   4   4      724.34      691.49     13.82 o 
  -5   4   4      571.66      530.00     11.79 o 
  -4   4   4       25.18       35.91      4.35 o 
  -3   4   4     1474.66     1524.33     20.85 o 
  -2   4   4      894.14      872.94      8.89 o 
  -1   4   4      690.37      681.81      7.45 o 
   0   4   4     1577.26     1586.41     18.69 o 
   1   4   4      393.92      383.48      7.43 o 
   2   4   4      563.66      637.94     12.46 o 
   3   4   4       30.76       23.17      3.10 o 
   4   4   4      304.11      303.77     14.99 o 
   5   4   4      120.68      107.04      6.99 o 
   6   4   4       31.53       28.81      2.60 o 
   7   4   4       30.87       20.21      3.54 o 
   8   4   4       72.53       76.88      7.68 o 
   9   4   4        1.10        5.89      2.59 o 
  10   4   4        0.18        2.94      2.16 o 
  11   4   4       64.67       75.26     14.88 o 
  12   4   4       44.61       40.66      5.83 o 
  13   4   4        1.18       -5.05      5.05 o 
  14   4   4        6.91       -1.92      6.38 o 
 -16   5   4       35.26       40.79      8.94 o 
 -15   5   4       69.71       58.00      7.61 o 
 -14   5   4       62.21       47.01      7.14 o 
 -13   5   4       55.67       57.58      5.90 o 
 -12   5   4       17.13       13.69      4.13 o 
 -11   5   4      212.32      199.04     13.36 o 
 -10   5   4      341.10      396.01     20.05 o 
  -9   5   4      130.31      143.84      9.40 o 
  -8   5   4      902.53     1020.25     17.83 o 
  -7   5   4      273.45      321.19     31.28 o 
  -6   5   4      517.21      535.55     15.42 o 
  -5   5   4      146.98      171.57     13.72 o 
  -4   5   4      168.53      217.93     13.41 o 
  -3   5   4     1870.87     2024.59     22.93 o 
  -2   5   4      700.01      753.96      7.66 o 
  -1   5   4        0.01        1.10      2.26 o 
   0   5   4      228.53      211.51     11.44 o 
   1   5   4      110.36      103.95      5.32 o 
   2   5   4      106.78       99.66      5.91 o 
   3   5   4       21.54       13.98      1.98 o 
   4   5   4      361.75      314.68      9.37 o 
   5   5   4      166.01      168.15     13.16 o 
   6   5   4      121.23      124.16     12.40 o 
   7   5   4       15.37       18.71      5.88 o 
   8   5   4        8.69       15.52      2.82 o 
   9   5   4       72.24       67.20      6.21 o 
  10   5   4        1.73        7.77      2.95 o 
  11   5   4        0.54        7.37      6.96 o 
  12   5   4        5.91       11.73      4.29 o 
  13   5   4        3.49       14.43      5.02 o 
  14   5   4        2.42       -0.63      4.74 o 
 -16   6   4        1.71        4.18      5.50 o 
 -15   6   4       62.87       56.17      7.81 o 
 -14   6   4        9.99        7.03      9.93 o 
 -13   6   4       25.44       24.66      5.61 o 
 -12   6   4      176.34      135.33     10.10 o 
 -11   6   4      105.20       86.32      5.74 o 
 -10   6   4      516.61      482.07     19.19 o 
  -9   6   4      273.71      268.43     19.57 o 
  -8   6   4       65.92       61.14      4.37 o 
  -7   6   4       58.96       68.94      5.20 o 
  -6   6   4      154.75      155.74     11.95 o 
  -5   6   4      580.09      565.99     13.94 o 
  -4   6   4      136.73      123.77     10.16 o 
  -3   6   4        4.02       10.77      2.25 o 
  -2   6   4     1054.39     1085.27      9.70 o 
  -1   6   4      209.67      183.35      5.38 o 
   0   6   4      135.42      165.23      5.70 o 
   1   6   4      416.86      433.02      9.08 o 
   2   6   4      987.47     1044.78     11.66 o 
   3   6   4      869.75      947.77     14.77 o 
   4   6   4       14.02       19.47      3.31 o 
   5   6   4        5.34        8.34      4.47 o 
   6   6   4       65.21       58.10      5.82 o 
   7   6   4      122.77      119.17     11.70 o 
   8   6   4       16.07       12.83      3.19 o 
   9   6   4        2.80        9.02      4.83 o 
  10   6   4        3.22       -2.28      5.16 o 
  11   6   4       50.31       58.79      6.29 o 
  12   6   4        5.26       13.81      4.81 o 
  13   6   4        1.77       22.03      6.53 o 
  14   6   4        0.14        4.90      2.93 o 
 -16   7   4       40.96       38.62      5.86 o 
 -15   7   4        3.04        3.21      4.88 o 
 -14   7   4        3.07        1.48      4.21 o 
 -13   7   4      112.55      103.81      9.86 o 
 -12   7   4       59.41       80.08     11.70 o 
 -11   7   4        0.03       -0.02      5.29 o 
 -10   7   4      297.67      290.55     24.77 o 
  -9   7   4        0.14        1.57      3.25 o 
  -8   7   4        2.77        1.57      3.52 o 
  -7   7   4      169.52      161.14     11.12 o 
  -6   7   4       67.64       53.76      4.38 o 
  -5   7   4      281.77      281.53      9.81 o 
  -4   7   4      638.57      680.54     14.22 o 
  -3   7   4      662.25      688.04     16.52 o 
  -2   7   4      168.87      195.19     10.51 o 
  -1   7   4      958.83     1077.85     10.89 o 
   0   7   4      233.34      234.54      7.62 o 
   1   7   4       19.55       10.94      1.60 o 
   2   7   4        1.11        4.80      3.80 o 
   3   7   4     1120.08     1071.11     19.35 o 
   4   7   4       13.67       20.62      3.54 o 
   5   7   4       84.36       92.40      7.97 o 
   6   7   4        1.45        4.22      3.52 o 
   7   7   4      168.06      156.51     10.52 o 
   8   7   4        0.07       -1.13      2.90 o 
   9   7   4        0.96        1.43      4.13 o 
  10   7   4       12.55       15.35      6.19 o 
  11   7   4       61.69       53.15      6.57 o 
  12   7   4       51.13       45.06      5.83 o 
  13   7   4        0.02        3.69      9.08 o 
  14   7   4        4.66        8.98      4.15 o 
 -15   8   4       47.12       39.30      8.66 o 
 -14   8   4       60.71       65.53      7.76 o 
 -13   8   4       21.03       21.03      5.17 o 
 -12   8   4       64.30       64.44      7.51 o 
 -11   8   4        0.07        0.18      3.65 o 
 -10   8   4       22.06       19.34      3.64 o 
  -9   8   4      207.90      173.12     11.64 o 
  -8   8   4      117.89      107.13      9.23 o 
  -7   8   4       30.43       36.41      3.72 o 
  -6   8   4       38.20       36.30      5.59 o 
  -5   8   4       15.40       11.05      2.58 o 
  -4   8   4      534.25      527.86     10.69 o 
  -3   8   4        0.16        3.99      2.99 o 
  -2   8   4      324.35      317.09      9.45 o 
  -1   8   4     1107.34     1132.91     13.43 o 
   0   8   4        0.19       -0.20      1.44 o 
   1   8   4      182.88      208.47      9.35 o 
   2   8   4        3.65        3.57      2.29 o 
   3   8   4      493.73      516.09     16.04 o 
   4   8   4       21.46       23.66      3.75 o 
   5   8   4       66.95       78.80      6.92 o 
   6   8   4      700.01      687.26     15.18 o 
   7   8   4      461.97      449.69     15.25 o 
   8   8   4       39.41       22.02      5.06 o 
   9   8   4        2.22       -0.48      5.39 o 
  10   8   4      125.61      131.57     10.69 o 
  11   8   4       18.73       22.70      7.10 o 
  12   8   4       47.26       53.47     10.52 o 
  13   8   4       84.23       85.68      8.58 o 
  14   8   4        0.04        4.10      7.34 o 
 -15   9   4        5.87       19.17      7.86 o 
 -14   9   4       43.32       39.86      6.21 o 
 -13   9   4       31.39       36.14      5.86 o 
 -12   9   4       31.45       22.72      4.95 o 
 -11   9   4       20.80       25.75      6.09 o 
 -10   9   4        0.01       -3.32      3.32 o 
  -9   9   4       17.38       22.12      4.15 o 
  -8   9   4      204.32      207.09     15.68 o 
  -7   9   4      805.78      773.68     16.12 o 
  -6   9   4        2.36        3.80      5.31 o 
  -5   9   4       16.66       25.47      4.28 o 
  -4   9   4       81.76       94.20      7.41 o 
  -3   9   4       14.04       20.09      3.06 o 
  -2   9   4       66.49       63.24      4.53 o 
  -1   9   4        0.19        7.82      2.63 o 
   0   9   4      152.87      154.79      5.16 o 
   1   9   4       14.39       27.27      3.41 o 
   2   9   4      119.77      139.77      9.95 o 
   3   9   4      739.67      756.91     14.42 o 
   4   9   4        8.64        4.07      2.76 o 
   5   9   4       33.01       25.53      3.48 o 
   6   9   4       76.42       75.85     10.44 o 
   7   9   4       78.95       82.06      6.99 o 
   8   9   4       44.77       39.42      6.23 o 
   9   9   4        8.32       12.70      8.97 o 
  10   9   4        0.71        1.66      7.29 o 
  11   9   4       78.87       93.56     10.81 o 
  12   9   4        5.25       11.58      5.25 o 
  13   9   4        6.24       16.01      4.33 o 
 -15  10   4      153.13      144.65     18.92 o 
 -14  10   4      154.50      166.27     13.26 o 
 -13  10   4        4.95       11.48      6.19 o 
 -12  10   4       53.18       59.91      6.71 o 
 -11  10   4        5.25        0.94      5.71 o 
 -10  10   4      228.47      234.02     15.67 o 
  -9  10   4      218.11      240.42     11.75 o 
  -8  10   4       16.35       12.77      5.35 o 
  -7  10   4      157.87      159.53     12.96 o 
  -6  10   4       75.97       79.38      6.82 o 
  -5  10   4      267.68      289.63     17.42 o 
  -4  10   4        3.50        3.33      2.89 o 
  -3  10   4        0.06        3.10      3.42 o 
  -2  10   4     2123.55     2379.69     32.64 o 
  -1  10   4      427.69      436.22     13.47 o 
   0  10   4       19.36       17.68      2.26 o 
   1  10   4      167.77      138.85      6.69 o 
   2  10   4       86.64       96.10      7.11 o 
   3  10   4      395.90      399.23     11.85 o 
   4  10   4       19.16       13.38      2.96 o 
   5  10   4       26.27       27.81      4.27 o 
   6  10   4     1218.64     1257.70     23.34 o 
   7  10   4      474.94      460.07     21.48 o 
   8  10   4       14.46       16.63      4.26 o 
   9  10   4        0.20        5.33      4.67 o 
  10  10   4       65.37       62.63      7.36 o 
  11  10   4       55.79       59.59      6.10 o 
  12  10   4        3.01        6.53      4.31 o 
  13  10   4      133.40      105.55     10.59 o 
 -15  11   4       11.48       24.31      5.54 o 
 -14  11   4        5.41       11.19      4.68 o 
 -13  11   4      115.44      119.66     10.72 o 
 -12  11   4       33.44       44.71      7.03 o 
 -11  11   4       35.52       51.18      6.82 o 
 -10  11   4       77.89       91.08      7.71 o 
  -9  11   4       41.09       55.18      6.22 o 
  -8  11   4      271.31      242.53     16.67 o 
  -7  11   4       43.20       37.44      6.17 o 
  -6  11   4      130.30      140.48     12.49 o 
  -5  11   4      450.27      448.66     13.86 o 
  -4  11   4      245.56      248.21     20.25 o 
  -3  11   4      442.64      464.66     10.92 o 
  -2  11   4      258.52      246.19     13.48 o 
  -1  11   4       46.78       45.75      3.54 o 
   0  11   4      503.88      516.46      9.56 o 
   1  11   4      100.22       96.51      6.98 o 
   2  11   4       25.46       14.58      4.73 o 
   3  11   4      109.58       99.07      7.77 o 
   4  11   4       24.77       22.38      3.73 o 
   5  11   4        4.27       10.11      4.04 o 
   6  11   4       42.51       47.86      7.27 o 
   7  11   4      187.20      180.28     11.94 o 
   8  11   4        1.45       20.31      6.89 o 
   9  11   4       20.35       18.63      4.65 o 
  10  11   4       81.78      105.33     14.90 o 
  11  11   4       18.10       21.68      5.09 o 
  12  11   4        1.26        4.08      4.33 o 
  13  11   4        3.74       14.15      8.64 o 
 -14  12   4       35.08       35.43      5.28 o 
 -13  12   4        1.20        3.16      4.48 o 
 -12  12   4        0.46       -1.27      6.15 o 
 -11  12   4       20.45       27.32      6.28 o 
 -10  12   4       18.74       18.51      5.37 o 
  -9  12   4       22.26       23.69      4.70 o 
  -8  12   4       56.23       40.41      5.33 o 
  -7  12   4        1.29       11.60      3.63 o 
  -6  12   4       62.13       60.82      6.36 o 
  -5  12   4      252.16      247.44     10.48 o 
  -4  12   4      215.90      212.93     16.80 o 
  -3  12   4       42.34       39.00      3.23 o 
  -2  12   4        0.49        1.27      1.76 o 
  -1  12   4      164.71      180.65      6.75 o 
   0  12   4       71.83       69.15      5.79 o 
   1  12   4      209.18      200.23     16.11 o 
   2  12   4       73.58      105.70     11.61 o 
   3  12   4       98.31      111.38      8.28 o 
   4  12   4        3.98       16.03      4.53 o 
   5  12   4       17.50       21.32      5.61 o 
   6  12   4       72.79       61.38      6.16 o 
   7  12   4       27.98       32.02      5.40 o 
   8  12   4        0.37       14.79      3.66 o 
   9  12   4        0.25        4.53      3.22 o 
  10  12   4        0.30       -4.67      9.87 o 
  11  12   4        5.17        7.12      4.77 o 
  12  12   4       31.95       34.32      5.72 o 
 -14  13   4        0.23        0.28      9.75 o 
 -13  13   4       56.19       54.24      6.63 o 
 -12  13   4       40.35       39.17      6.18 o 
 -11  13   4        0.51        6.91      3.63 o 
 -10  13   4       44.47       33.64      6.55 o 
  -9  13   4       17.60       13.53      4.55 o 
  -8  13   4      118.65      104.41      9.37 o 
  -7  13   4     1251.93     1455.86     20.02 o 
  -6  13   4      393.10      379.64     15.26 o 
  -5  13   4      529.56      554.72     18.24 o 
  -4  13   4       17.58       22.07      3.95 o 
  -3  13   4       82.17      107.39      5.58 o 
  -2  13   4       31.31       40.18      3.56 o 
  -1  13   4       95.00       80.13      6.28 o 
   0  13   4       21.51       26.15      3.49 o 
   1  13   4      172.89      190.95     11.64 o 
   2  13   4       46.24       49.04      4.91 o 
   3  13   4       34.76       39.61      4.45 o 
   4  13   4      160.65      168.68     11.93 o 
   5  13   4       36.17       33.17      4.17 o 
   6  13   4       29.08       29.83      6.58 o 
   7  13   4       39.30       47.70      9.61 o 
   8  13   4       49.43       41.44      6.97 o 
   9  13   4        0.81        0.43      4.22 o 
  10  13   4        3.38        8.95      6.09 o 
  11  13   4        2.90       12.62      6.00 o 
  12  13   4        2.24        6.75      4.42 o 
 -14  14   4       45.39       38.88      7.71 o 
 -13  14   4       68.78       56.93      7.27 o 
 -12  14   4       13.17        8.07      4.25 o 
 -11  14   4        0.05        0.46      5.65 o 
 -10  14   4        0.46        3.36      4.73 o 
  -9  14   4       34.34       28.25      5.40 o 
  -8  14   4        0.43        3.82      6.62 o 
  -7  14   4      497.09      509.32     20.49 o 
  -6  14   4       59.59       51.75      6.00 o 
  -5  14   4       25.68       18.67      3.66 o 
  -4  14   4       30.07       37.03      4.94 o 
  -3  14   4       17.00       12.63      2.53 o 
  -2  14   4       82.65       92.73      6.90 o 
  -1  14   4      968.68      965.62     16.25 o 
   0  14   4      210.25      203.68      9.88 o 
   1  14   4     1182.81     1302.41     35.24 o 
   2  14   4       20.20       31.33      4.43 o 
   3  14   4        0.88        2.91      2.90 o 
   4  14   4       19.86       10.33      4.27 o 
   5  14   4        0.66        3.28      4.42 o 
   6  14   4      120.18      120.02     10.83 o 
   7  14   4        0.28        3.27      4.27 o 
   8  14   4       85.45      101.26      8.95 o 
   9  14   4        0.56        3.54      6.67 o 
  10  14   4        1.82        5.22      5.42 o 
  11  14   4        4.90        8.58      6.38 o 
  12  14   4        9.13        7.18      6.21 o 
 -13  15   4        3.82       -4.17      5.25 o 
 -12  15   4       17.22        5.35      7.70 o 
 -11  15   4        0.00        8.68      3.10 o 
 -10  15   4        8.61        8.48      6.77 o 
  -9  15   4      190.56      187.55     20.40 o 
  -8  15   4       30.82       31.86      4.70 o 
  -7  15   4      338.00      312.51     23.13 o 
  -6  15   4       12.35        5.92      4.76 o 
  -5  15   4       52.75       70.81      6.22 o 
  -4  15   4      104.66      116.67      8.90 o 
  -3  15   4        0.89       -0.20      2.32 o 
  -2  15   4       65.47       70.05      6.31 o 
  -1  15   4     1075.43     1111.23     19.88 o 
   0  15   4       91.47       90.95      8.00 o 
   1  15   4      407.69      400.83     17.58 o 
   2  15   4        7.34       12.98      3.57 o 
   3  15   4      130.11      124.77     15.04 o 
   4  15   4       69.30       72.20      6.87 o 
   5  15   4        4.90       -5.90      6.31 o 
   6  15   4        0.31        7.92      5.33 o 
   7  15   4       51.19       70.69      7.36 o 
   8  15   4        2.90        1.81      7.03 o 
   9  15   4       13.66       14.91      6.20 o 
  10  15   4        2.40        9.85      9.08 o 
  11  15   4        4.76       11.17      4.00 o 
 -13  16   4       54.66       36.06      6.00 o 
 -12  16   4      102.41      102.59     11.79 o 
 -11  16   4       47.06       39.50      7.11 o 
 -10  16   4       25.29       23.11      4.41 o 
  -9  16   4       95.19       83.61      9.35 o 
  -8  16   4       49.99       31.22      7.32 o 
  -7  16   4        0.02        3.55      3.34 o 
  -6  16   4        9.73       11.99      2.56 o 
  -5  16   4      216.86      207.97     13.20 o 
  -4  16   4      305.04      348.90     24.48 o 
  -3  16   4      103.13      101.99      6.98 o 
  -2  16   4       90.74       99.67      6.61 o 
  -1  16   4      601.02      590.10     19.88 o 
   0  16   4      162.19      157.93     12.57 o 
   1  16   4       99.25       93.44      6.65 o 
   2  16   4        3.76       -3.62      3.62 o 
   3  16   4       29.49       18.20      7.42 o 
   4  16   4       37.12       25.97      4.52 o 
   5  16   4        8.70       15.82      6.42 o 
   6  16   4       67.05       61.08      9.18 o 
   7  16   4        1.12        5.06      4.85 o 
   8  16   4        9.60        6.99      3.81 o 
   9  16   4        7.62        5.03      6.77 o 
  10  16   4        0.18        4.85      5.67 o 
  11  16   4        1.94       14.39      6.36 o 
 -12  17   4        1.28       -3.02      4.59 o 
 -11  17   4       11.60       14.00      8.73 o 
 -10  17   4       18.55       19.94      7.39 o 
  -9  17   4       16.52       15.71      5.04 o 
  -8  17   4       26.81       21.73      4.12 o 
  -7  17   4      169.02      188.25     16.43 o 
  -6  17   4      117.16      124.39     10.87 o 
  -5  17   4        6.31        6.50      4.30 o 
  -4  17   4      637.29      674.04     17.71 o 
  -3  17   4       22.63       25.01      3.93 o 
  -2  17   4       53.10       44.82      5.54 o 
  -1  17   4      277.36      236.58     16.16 o 
   0  17   4      113.92      119.84      8.02 o 
   1  17   4       95.58      114.69      8.29 o 
   2  17   4       13.79       12.36      4.21 o 
   3  17   4        1.28        4.40      4.51 o 
   4  17   4        1.76       20.23      6.38 o 
   5  17   4       18.32       14.38      4.47 o 
   6  17   4      114.63      125.18     13.41 o 
   7  17   4        3.75        7.60      8.10 o 
   8  17   4        0.01       -1.85      6.53 o 
   9  17   4       29.48       29.58     10.01 o 
  10  17   4        0.06       -1.26      5.44 o 
 -12  18   4       84.82       89.69     11.18 o 
 -11  18   4        0.98       -2.04      9.65 o 
 -10  18   4       67.12       65.93      6.69 o 
  -9  18   4        3.02        3.36      7.65 o 
  -8  18   4       33.17       36.12      4.44 o 
  -7  18   4        0.08        2.06      5.06 o 
  -6  18   4       48.32       48.49      6.20 o 
  -5  18   4      187.94      182.97     17.74 o 
  -4  18   4      126.70      119.64     16.11 o 
  -3  18   4       14.05       22.25      3.33 o 
  -2  18   4      104.63      110.39      7.44 o 
  -1  18   4       35.72       40.84      3.74 o 
   0  18   4        2.32       12.91      3.33 o 
   1  18   4       95.40       83.40      6.01 o 
   2  18   4        4.26       13.43      3.70 o 
   3  18   4        0.02       -0.18      4.22 o 
   4  18   4       13.18       17.69      5.08 o 
   5  18   4      147.19      139.81     12.37 o 
   6  18   4      394.56      332.58     37.70 o 
   7  18   4       69.01       56.24      9.24 o 
   8  18   4       44.38       37.68      6.34 o 
   9  18   4        3.44       10.45      6.23 o 
  10  18   4       79.36       88.60     11.61 o 
 -11  19   4        5.01        7.41      8.63 o 
 -10  19   4        0.18        6.63      5.49 o 
  -9  19   4       27.18       23.70      4.70 o 
  -8  19   4       11.59        8.65      4.27 o 
  -7  19   4      110.65      108.27     10.90 o 
  -6  19   4      109.76      113.79     10.83 o 
  -5  19   4       11.36        9.54      3.40 o 
  -4  19   4       36.23       22.06      4.86 o 
  -3  19   4        0.01        3.77      3.86 o 
  -2  19   4        5.16        5.96      2.95 o 
  -1  19   4       16.66       27.59      4.36 o 
   0  19   4       45.24       42.34      4.90 o 
   1  19   4       13.03        9.58      3.09 o 
   2  19   4        4.22        5.75      3.12 o 
   3  19   4       76.80       76.23     11.11 o 
   4  19   4        6.71        6.10      5.55 o 
   5  19   4       73.88       63.57      7.73 o 
   6  19   4       17.43       18.13     10.02 o 
   7  19   4       75.16       73.58      9.28 o 
   8  19   4        1.98       15.17      4.28 o 
   9  19   4        2.50       16.09      5.24 o 
 -10  20   4       19.03       46.09      7.31 o 
  -9  20   4       15.77       15.22      4.85 o 
  -8  20   4       13.04       15.98      7.57 o 
  -7  20   4        1.74        1.45      4.82 o 
  -6  20   4        1.47       13.83      5.09 o 
  -5  20   4      118.74      108.50      9.12 o 
  -4  20   4       36.67       30.96      4.37 o 
  -3  20   4        0.87       11.98      3.27 o 
  -2  20   4       35.37       38.58      5.37 o 
  -1  20   4       40.99       35.17      4.97 o 
   0  20   4      284.40      259.22     20.37 o 
   1  20   4        9.52       10.36      3.94 o 
   2  20   4        1.36        7.53      4.85 o 
   3  20   4       24.80       44.10     12.59 o 
   4  20   4        2.54        0.27      6.43 o 
   5  20   4      314.85      313.42     32.14 o 
   6  20   4        1.53        5.95     13.20 o 
   7  20   4       26.90       33.62      6.73 o 
   8  20   4        1.51       10.36      7.51 o 
 -10  21   4        9.96        6.33      6.28 o 
  -9  21   4       22.55       29.40      5.08 o 
  -8  21   4        0.10        6.75      3.39 o 
  -7  21   4        1.26        5.03      5.45 o 
  -6  21   4        1.10        5.36      7.55 o 
  -5  21   4       52.67       61.85      7.92 o 
  -4  21   4       39.44       28.26      5.71 o 
  -3  21   4       49.87       46.11      6.21 o 
  -2  21   4        0.01        2.22      4.99 o 
  -1  21   4        0.19        7.34      3.92 o 
   0  21   4       14.86       13.54      4.57 o 
   1  21   4        0.97        3.98      4.49 o 
   2  21   4       88.12       77.09      7.67 o 
   3  21   4       18.71       32.00      6.36 o 
   4  21   4      100.37      118.49     11.71 o 
   5  21   4       18.34       12.95      5.47 o 
   6  21   4        0.03        4.04      4.48 o 
   7  21   4        8.91        3.29      5.03 o 
   8  21   4       22.03       25.87      4.44 o 
  -9  22   4        3.94        8.38      6.81 o 
  -8  22   4        8.52        9.35      3.44 o 
  -7  22   4       20.68       21.34      4.78 o 
  -6  22   4      102.19       94.75      9.90 o 
  -5  22   4        0.78        0.13      4.42 o 
  -4  22   4        1.26        2.56      3.80 o 
  -3  22   4        5.75        7.33      4.33 o 
  -2  22   4       51.92       55.70      6.43 o 
  -1  22   4        8.97        4.46      3.21 o 
   0  22   4       75.64       61.32      6.79 o 
   1  22   4       46.90       54.62      6.52 o 
   2  22   4        7.98        1.99      5.35 o 
   3  22   4        0.91        8.25      4.08 o 
   4  22   4        0.99        2.69      4.62 o 
   5  22   4        2.81        8.70      5.20 o 
   6  22   4       14.59       16.33      4.86 o 
   7  22   4        5.49        5.23      5.34 o 
  -8  23   4       11.74       16.60      6.08 o 
  -7  23   4       15.69       16.20      4.65 o 
  -6  23   4       69.68       52.56      6.25 o 
  -5  23   4        2.14        7.10     10.84 o 
  -4  23   4       32.06       37.75      6.72 o 
  -3  23   4       32.41       37.00      7.68 o 
  -2  23   4       25.96       23.03      6.19 o 
  -1  23   4        4.71        4.66      4.02 o 
   0  23   4       47.18       40.22      6.92 o 
   1  23   4       28.62       21.43      9.71 o 
   2  23   4       18.80        8.34      3.88 o 
   3  23   4       20.60       10.37      7.57 o 
   4  23   4       35.71       21.02      4.34 o 
   5  23   4        1.96       10.88      5.91 o 
   6  23   4        3.48       13.84      4.79 o 
  -6  24   4       85.86       84.90     12.25 o 
  -5  24   4       11.41       12.94      5.31 o 
  -4  24   4        2.46       10.90      7.12 o 
  -3  24   4       15.54        8.87      5.15 o 
  -2  24   4      126.53      134.41     19.69 o 
  -1  24   4        1.70        5.36      4.77 o 
   0  24   4        6.34       18.29      5.48 o 
   1  24   4        1.44        0.08     10.70 o 
   2  24   4        0.30        4.63      5.06 o 
   3  24   4       16.20       26.73      7.31 o 
   4  24   4        0.26        8.51     11.29 o 
  -4  25   4        0.00        7.88      4.00 o 
  -3  25   4        9.06       -0.96      7.11 o 
  -2  25   4        1.57        5.51      5.89 o 
  -1  25   4       19.54       21.22      7.69 o 
   0  25   4       18.91       24.57      5.71 o 
   1  25   4       24.55       33.17      6.57 o 
   2  25   4        1.08       14.51     13.50 o 
 -16   1   5       48.04       63.40     19.10 o 
 -15   1   5       36.61       41.95      7.93 o 
 -14   1   5       67.39       87.45      7.99 o 
 -13   1   5       35.00       36.51      7.01 o 
 -12   1   5      145.03      117.45      9.88 o 
 -11   1   5        0.52        5.25      3.87 o 
 -10   1   5       64.48       67.01      8.55 o 
  -9   1   5       14.55       13.56      3.05 o 
  -8   1   5       89.43       77.30      5.00 o 
  -7   1   5       17.77       16.03      2.82 o 
  -6   1   5     1721.72     1810.27     22.92 o 
  -5   1   5        5.06       10.81      1.92 o 
  -4   1   5      172.30      176.26      9.87 o 
  -3   1   5       66.91       59.91      4.01 o 
  -2   1   5      188.02      229.55     13.31 o 
  -1   1   5        7.83       14.93      2.17 o 
   0   1   5      676.21      691.80      9.55 o 
   1   1   5      663.90      709.98     10.27 o 
   2   1   5     2359.80     2606.49     20.02 o 
   3   1   5       12.64       17.28      2.95 o 
   4   1   5       30.59       30.45      2.77 o 
   5   1   5        2.36        4.22      2.11 o 
   6   1   5       25.44       16.56      3.02 o 
   7   1   5      317.00      341.17     14.83 o 
   8   1   5      191.46      173.41     12.81 o 
   9   1   5       48.07       44.66      4.88 o 
  10   1   5      125.47      119.10     11.81 o 
  11   1   5        1.24        1.30      7.33 o 
  12   1   5       39.25       51.54     15.68 o 
  13   1   5       32.13       32.97     14.06 o 
 -16   2   5       18.57       30.26      8.02 o 
 -15   2   5       17.34       15.46      4.05 o 
 -14   2   5       15.21       22.15      4.73 o 
 -13   2   5       27.44       18.25      4.76 o 
 -12   2   5       31.78       34.36      4.61 o 
 -11   2   5      452.26      454.74     12.56 o 
 -10   2   5       23.28       15.18      3.83 o 
  -9   2   5      926.41     1003.10     25.65 o 
  -8   2   5      564.24      540.09     19.14 o 
  -7   2   5       99.85      107.38      8.20 o 
  -6   2   5      424.32      432.48      8.92 o 
  -5   2   5     3082.52     3232.30     48.39 o 
  -4   2   5      632.44      650.30     14.78 o 
  -3   2   5      949.67     1002.55     12.68 o 
  -2   2   5      272.31      289.96      6.56 o 
  -1   2   5     1428.38     1361.51     12.66 o 
   0   2   5       91.55      107.63      7.39 o 
   1   2   5      456.29      433.11      7.73 o 
   2   2   5     1031.50     1060.03     14.02 o 
   3   2   5      402.37      412.96      7.99 o 
   4   2   5        9.12       11.79      2.54 o 
   5   2   5       13.40       15.26      2.94 o 
   6   2   5      294.40      292.44     19.55 o 
   7   2   5       16.79       12.15      2.31 o 
   8   2   5      393.33      365.78     13.39 o 
   9   2   5      183.70      153.07      9.20 o 
  10   2   5        1.52        2.41      3.80 o 
  11   2   5        4.37       13.76      5.06 o 
  12   2   5        0.72       -2.54      7.84 o 
  13   2   5        8.04        6.60      6.24 o 
 -16   3   5        1.39        6.89      7.35 o 
 -15   3   5        2.14       13.68      7.26 o 
 -14   3   5        0.39        0.73      4.94 o 
 -13   3   5       22.53       23.03      4.01 o 
 -12   3   5        5.11        4.83      3.13 o 
 -11   3   5        1.02       11.62      2.92 o 
 -10   3   5       23.21       12.09      4.69 o 
  -9   3   5     1452.44     1551.34     34.85 o 
  -8   3   5     1274.61     1329.72     23.03 o 
  -7   3   5        1.83       -0.04      3.05 o 
  -6   3   5       11.06       12.08      4.80 o 
  -5   3   5      601.51      641.84     12.66 o 
  -4   3   5       26.57       28.78      4.06 o 
  -3   3   5      130.64      140.27      8.64 o 
  -2   3   5        0.13        0.88      2.37 o 
  -1   3   5       68.75       85.29      5.58 o 
   0   3   5      532.28      544.35     10.21 o 
   1   3   5     1702.98     1842.44     16.76 o 
   2   3   5       15.43       15.31      2.96 o 
   3   3   5      778.62      789.55     12.86 o 
   4   3   5      140.06      147.91      6.51 o 
   5   3   5     1049.99     1093.35     19.61 o 
   6   3   5       25.58       26.01      3.59 o 
   7   3   5        0.53        4.90      2.77 o 
   8   3   5       78.05       77.14      5.37 o 
   9   3   5       11.21       12.17      3.06 o 
  10   3   5        2.89       -0.42      4.07 o 
  11   3   5       12.04        5.99      5.45 o 
  12   3   5        1.69        0.92      8.45 o 
  13   3   5        3.98       16.85     12.26 o 
 -16   4   5       21.29       32.99      5.85 o 
 -15   4   5        0.03        4.22      9.34 o 
 -14   4   5       51.70       56.31     10.12 o 
 -13   4   5        2.14       15.10      5.86 o 
 -12   4   5        0.02       -0.22      3.45 o 
 -11   4   5      231.89      258.59     16.38 o 
 -10   4   5      342.90      338.19     16.82 o 
  -9   4   5     1927.28     2025.53     61.08 o 
  -8   4   5      860.39      893.23     16.89 o 
  -7   4   5      207.85      210.69     14.66 o 
  -6   4   5       17.81       17.96      3.89 o 
  -5   4   5      379.80      434.04     11.04 o 
  -4   4   5        5.41        8.42      2.54 o 
  -3   4   5      442.82      433.11     20.61 o 
  -2   4   5      790.10      819.46      9.47 o 
  -1   4   5       35.91       25.78      2.64 o 
   0   4   5       30.18       24.61      3.31 o 
   1   4   5      216.01      199.16      6.89 o 
   2   4   5       12.96       12.58      2.07 o 
   3   4   5      528.39      553.58     11.04 o 
   4   4   5        3.14       11.26      2.34 o 
   5   4   5      789.78      885.70     16.73 o 
   6   4   5       15.00        9.82      4.03 o 
   7   4   5       49.19       38.03      4.44 o 
   8   4   5      282.51      276.77     16.67 o 
   9   4   5        5.64        6.93      3.02 o 
  10   4   5        5.91        7.82      3.39 o 
  11   4   5       19.59       29.48      8.26 o 
  12   4   5       29.32       16.11      6.88 o 
  13   4   5        1.75        9.49      9.65 o 
 -15   5   5        5.82        7.46      8.42 o 
 -14   5   5        3.12        0.34      4.92 o 
 -13   5   5       91.50       90.56      8.32 o 
 -12   5   5       40.59       48.24      5.74 o 
 -11   5   5        0.90        6.68      3.81 o 
 -10   5   5        6.08        9.46      3.59 o 
  -9   5   5     1411.90     1502.76     23.17 o 
  -8   5   5        0.56        3.92      3.54 o 
  -7   5   5      781.30      809.15     17.37 o 
  -6   5   5      273.54      263.48     20.52 o 
  -5   5   5       32.80       24.40      3.22 o 
  -4   5   5       54.71       66.14      5.48 o 
  -3   5   5      150.98      126.53     10.10 o 
  -2   5   5        2.59        4.86      1.88 o 
  -1   5   5       58.31       48.16      3.84 o 
   0   5   5      432.43      428.39     10.09 o 
   1   5   5        6.03        6.19      2.24 o 
   2   5   5       12.61       11.48      2.34 o 
   3   5   5      915.59      953.61     29.21 o 
   4   5   5      145.11      127.20      9.16 o 
   5   5   5      377.96      366.19     28.00 o 
   6   5   5       14.44       11.47      3.68 o 
   7   5   5       66.12       64.61      6.48 o 
   8   5   5       33.31       17.40      3.66 o 
   9   5   5       23.30       19.04      3.87 o 
  10   5   5       23.08       23.31      5.82 o 
  11   5   5        0.35        7.48      4.39 o 
  12   5   5       27.43       35.13      8.74 o 
  13   5   5       35.80       28.28      6.59 o 
 -15   6   5       11.94       25.03      5.87 o 
 -14   6   5       18.55       14.24      7.33 o 
 -13   6   5        0.01        3.28      3.09 o 
 -12   6   5        6.80       12.75      3.17 o 
 -11   6   5      211.51      205.28     13.46 o 
 -10   6   5      202.84      168.01     11.70 o 
  -9   6   5      441.88      458.90     13.78 o 
  -8   6   5      332.32      361.74     20.89 o 
  -7   6   5      828.18      826.34     20.38 o 
  -6   6   5      182.02      186.69     14.56 o 
  -5   6   5      244.96      257.26     19.53 o 
  -4   6   5     2749.91     3076.14     42.13 o 
  -3   6   5     1005.12     1112.06     16.78 o 
  -2   6   5     1914.25     2227.78     25.19 o 
  -1   6   5      613.42      581.70     17.83 o 
   0   6   5       65.08       84.80      6.06 o 
   1   6   5       83.45       72.10      6.97 o 
   2   6   5      288.04      293.40      8.11 o 
   3   6   5      278.21      281.86     26.96 o 
   4   6   5      981.77      988.61     19.51 o 
   5   6   5      793.30      795.68     15.65 o 
   6   6   5       13.70       14.67      3.12 o 
   7   6   5       55.07       43.86      4.75 o 
   8   6   5       21.82       12.65      3.76 o 
   9   6   5        5.91        0.54      5.37 o 
  10   6   5        0.16        5.98      9.05 o 
  11   6   5        3.20        0.42      4.34 o 
  12   6   5        0.63        1.20      3.54 o 
  13   6   5        0.15        0.01      6.39 o 
 -15   7   5        4.89       11.25      5.97 o 
 -14   7   5        1.07        8.60      3.60 o 
 -13   7   5        2.32        4.31      4.52 o 
 -12   7   5       27.99       30.53      5.94 o 
 -11   7   5      118.61      104.42      8.34 o 
 -10   7   5      152.94      129.33      9.58 o 
  -9   7   5       39.68       38.40      9.55 o 
  -8   7   5      685.86      727.62     16.89 o 
  -7   7   5        5.86        6.15      8.86 o 
  -6   7   5      174.59      166.13     11.92 o 
  -5   7   5        0.50        3.45      3.04 o 
  -4   7   5       18.44       19.33      3.79 o 
  -3   7   5       70.91       78.33      5.38 o 
  -2   7   5       67.19       77.00      5.83 o 
  -1   7   5        9.67        8.57      2.24 o 
   0   7   5      225.90      225.35     11.23 o 
   1   7   5      130.31      135.65     11.18 o 
   2   7   5        0.27        4.17      2.45 o 
   3   7   5      148.23      144.02     10.42 o 
   4   7   5       73.07       75.27     15.88 o 
   5   7   5       23.53       42.13      7.15 o 
   6   7   5      108.55      123.29      8.25 o 
   7   7   5       18.31       24.89      6.56 o 
   8   7   5        5.71        1.83      3.80 o 
   9   7   5        6.93        6.35      4.25 o 
  10   7   5        1.16        8.32      5.23 o 
  11   7   5        2.04       -0.70      4.76 o 
  12   7   5        1.05        3.68      6.57 o 
  13   7   5       24.56       17.78      9.29 o 
 -15   8   5        8.71       15.69      7.53 o 
 -14   8   5       85.23       98.75     12.49 o 
 -13   8   5       72.47       77.37      8.34 o 
 -12   8   5       37.12       34.90      7.76 o 
 -11   8   5      297.01      287.88     22.20 o 
 -10   8   5       34.52       28.62      3.65 o 
  -9   8   5      172.66      197.17     12.72 o 
  -8   8   5     1159.18     1233.57     19.48 o 
  -7   8   5        0.14        3.76      2.91 o 
  -6   8   5       97.06      107.61      9.74 o 
  -5   8   5        2.55        7.19      2.61 o 
  -4   8   5      464.03      517.36     21.03 o 
  -3   8   5       95.16      102.16     10.84 o 
  -2   8   5       18.92       21.58      3.90 o 
  -1   8   5      642.15      615.64     11.51 o 
   0   8   5       30.38       39.11      3.05 o 
   1   8   5       67.26       41.85      4.59 o 
   2   8   5      261.50      239.82     13.86 o 
   3   8   5      145.67      158.84      9.55 o 
   4   8   5      924.23      979.33     27.52 o 
   5   8   5     2538.59     2811.84     44.68 o 
   6   8   5      107.97      105.27      7.32 o 
   7   8   5        1.51       -3.80      3.80 o 
   8   8   5        0.24       -2.61      4.26 o 
   9   8   5       95.53       95.88     10.04 o 
  10   8   5        1.88        7.00      4.40 o 
  11   8   5       11.74       17.89      5.37 o 
  12   8   5        1.51        4.12      5.05 o 
  13   8   5        3.24       -1.79      5.23 o 
 -15   9   5      106.80       87.77      9.81 o 
 -14   9   5        9.93       17.83      7.01 o 
 -13   9   5       90.37       99.63     10.22 o 
 -12   9   5      185.41      198.92     17.32 o 
 -11   9   5       49.55       49.76      7.67 o 
 -10   9   5      152.96      157.89     11.48 o 
  -9   9   5      296.24      307.84     24.10 o 
  -8   9   5       34.11       38.87      6.29 o 
  -7   9   5       75.64      101.80      9.24 o 
  -6   9   5       18.77       24.23      3.62 o 
  -5   9   5        0.31        6.79      4.04 o 
  -4   9   5      149.14      161.12      9.53 o 
  -3   9   5      404.62      358.84     12.91 o 
  -2   9   5      784.58      792.85     14.40 o 
  -1   9   5      411.96      398.67     13.03 o 
   0   9   5      564.22      555.46     10.55 o 
   1   9   5      301.21      304.43     29.23 o 
   2   9   5      170.09      195.50     13.96 o 
   3   9   5      578.74      618.39     19.83 o 
   4   9   5     1295.69     1255.73     28.16 o 
   5   9   5       52.91       39.38      5.29 o 
   6   9   5      254.18      254.11     15.36 o 
   7   9   5       35.52       23.69      4.34 o 
   8   9   5       52.58       34.21      5.80 o 
   9   9   5       56.45       61.91      7.82 o 
  10   9   5       36.11       31.39      6.03 o 
  11   9   5       34.54       34.61      8.43 o 
  12   9   5      116.95      108.23     12.01 o 
 -14  10   5        2.23        6.94      4.37 o 
 -13  10   5      120.86      118.84     11.79 o 
 -12  10   5        2.54        3.34      4.39 o 
 -11  10   5       34.10       33.13      5.86 o 
 -10  10   5        8.69        9.27      8.88 o 
  -9  10   5        2.21        7.83      4.32 o 
  -8  10   5        0.19       -2.84      3.70 o 
  -7  10   5        2.97        7.20      3.34 o 
  -6  10   5       17.38       12.81      3.18 o 
  -5  10   5       20.55       15.47      4.38 o 
  -4  10   5       14.02        9.53      4.42 o 
  -3  10   5      230.79      239.59      9.79 o 
  -2  10   5        8.01        9.82      2.17 o 
  -1  10   5       67.90       70.41      5.01 o 
   0  10   5        0.93        6.56      1.90 o 
   1  10   5       20.15       17.06      4.39 o 
   2  10   5       93.54       86.92      7.58 o 
   3  10   5       16.38       12.20      5.06 o 
   4  10   5       73.94       69.95      7.00 o 
   5  10   5      283.31      286.26     21.20 o 
   6  10   5      154.65      138.39     11.12 o 
   7  10   5      102.71      105.15      8.66 o 
   8  10   5        1.26        8.31      3.19 o 
   9  10   5       34.12       31.24      5.51 o 
  10  10   5       71.52       77.82      6.61 o 
  11  10   5       13.92       14.27      4.91 o 
  12  10   5       13.72       12.26      5.15 o 
 -14  11   5       36.02       42.42      5.91 o 
 -13  11   5       22.45       31.16      5.09 o 
 -12  11   5       15.35       18.41      4.38 o 
 -11  11   5        2.66        3.16      5.19 o 
 -10  11   5      115.95      136.19     11.29 o 
  -9  11   5      293.01      340.35     13.81 o 
  -8  11   5        0.05        4.65      2.88 o 
  -7  11   5        7.68       10.82      7.11 o 
  -6  11   5      331.80      318.67     25.93 o 
  -5  11   5       27.49       36.03      4.83 o 
  -4  11   5       70.76       69.63      8.37 o 
  -3  11   5      307.25      323.79     14.05 o 
  -2  11   5       80.07       78.59      5.24 o 
  -1  11   5       28.05       28.72      5.26 o 
   0  11   5      291.20      282.06     13.66 o 
   1  11   5      208.90      201.49     10.32 o 
   2  11   5      269.49      290.04     28.14 o 
   3  11   5      347.16      365.16     20.53 o 
   4  11   5        7.11        8.16      3.31 o 
   5  11   5      164.58      167.78     17.17 o 
   6  11   5        3.51        7.97      3.14 o 
   7  11   5        8.94        6.42      4.46 o 
   8  11   5       46.95       44.51      6.77 o 
   9  11   5       16.50       10.85      6.05 o 
  10  11   5       43.99       44.07      6.30 o 
  11  11   5       32.40       19.43      4.35 o 
  12  11   5       62.91       35.96      7.58 o 
 -14  12   5       13.39        6.53      5.61 o 
 -13  12   5        2.27       11.03      5.35 o 
 -12  12   5      134.70      125.41     13.28 o 
 -11  12   5      302.77      320.18     27.61 o 
 -10  12   5        0.41        3.78      4.38 o 
  -9  12   5       34.38       37.39      4.30 o 
  -8  12   5      351.42      407.17     20.51 o 
  -7  12   5      192.09      231.54     18.05 o 
  -6  12   5        0.01        8.29      3.94 o 
  -5  12   5      171.66      210.23     15.81 o 
  -4  12   5      686.01      724.28     14.46 o 
  -3  12   5       54.71       55.38      6.42 o 
  -2  12   5        2.08        0.24      6.30 o 
  -1  12   5      754.11      791.35     14.95 o 
   0  12   5       49.57       46.09      6.12 o 
   1  12   5      563.65      586.22     14.90 o 
   2  12   5        0.04        3.88      4.25 o 
   3  12   5      121.49      112.18     10.03 o 
   4  12   5      644.70      729.52     27.45 o 
   5  12   5      421.28      412.82     20.19 o 
   6  12   5       31.57       24.67      6.26 o 
   7  12   5       27.93       27.05      6.49 o 
   8  12   5        4.75        2.37      6.55 o 
   9  12   5       11.61        9.94      5.97 o 
  10  12   5       45.85       42.72      6.89 o 
  11  12   5        1.19        5.40      5.26 o 
 -13  13   5       78.82       70.77      8.31 o 
 -12  13   5       89.75       70.49      7.01 o 
 -11  13   5        0.91        3.18      5.40 o 
 -10  13   5       59.43       50.27      6.70 o 
  -9  13   5       56.15       66.27      9.97 o 
  -8  13   5        8.57       12.26      3.68 o 
  -7  13   5      636.46      664.16     18.77 o 
  -6  13   5     1043.29     1191.87     16.09 o 
  -5  13   5       19.11       23.07      3.79 o 
  -4  13   5        1.16        7.81      3.30 o 
  -3  13   5       45.92       49.18      5.92 o 
  -2  13   5       23.06       24.09      5.79 o 
  -1  13   5       36.36       31.66      4.49 o 
   0  13   5       15.31       17.66      5.30 o 
   1  13   5      585.00      646.46     16.90 o 
   2  13   5       34.15       24.09      3.74 o 
   3  13   5      398.92      405.35     15.72 o 
   4  13   5      188.69      205.77     16.08 o 
   5  13   5       21.33       25.36      5.19 o 
   6  13   5        8.16        5.07      5.37 o 
   7  13   5       13.78       12.26      4.06 o 
   8  13   5        8.02        4.94      4.83 o 
   9  13   5       13.84       13.12      5.01 o 
  10  13   5        4.22       10.64      4.86 o 
  11  13   5        4.28        4.22      5.07 o 
 -13  14   5       73.03       85.03      9.65 o 
 -12  14   5        8.15       22.18      4.54 o 
 -11  14   5        3.46        6.65      8.06 o 
 -10  14   5       17.77       17.32      4.79 o 
  -9  14   5       27.59       18.64      5.51 o 
  -8  14   5        9.87        5.45      3.51 o 
  -7  14   5        2.71        0.97      4.38 o 
  -6  14   5        3.47        1.09      5.42 o 
  -5  14   5      158.36      165.13     12.80 o 
  -4  14   5      214.64      213.76     18.30 o 
  -3  14   5        0.65        4.42      3.27 o 
  -2  14   5        6.86        5.49      2.79 o 
  -1  14   5      860.59      890.14     13.46 o 
   0  14   5        6.85       10.85      3.83 o 
   1  14   5      290.79      280.18     16.53 o 
   2  14   5        0.63        2.76      2.82 o 
   3  14   5       27.96       28.66      4.26 o 
   4  14   5       32.22       19.55      4.00 o 
   5  14   5       61.02       62.90     12.36 o 
   6  14   5       55.60       58.33      6.12 o 
   7  14   5       16.81       29.79      5.92 o 
   8  14   5       22.83       20.07      5.78 o 
   9  14   5       11.06       10.89      4.97 o 
  10  14   5        8.95       15.08      7.90 o 
  11  14   5        0.02        0.54      5.67 o 
 -13  15   5        4.92       16.34      5.03 o 
 -12  15   5       47.63       46.78      6.91 o 
 -11  15   5       46.02       23.30      4.85 o 
 -10  15   5       53.57       57.34      8.31 o 
  -9  15   5      106.51      103.22     11.68 o 
  -8  15   5      138.94      135.42     12.42 o 
  -7  15   5      162.87      157.10     11.82 o 
  -6  15   5      164.46      174.05     14.84 o 
  -5  15   5      163.71      185.69     15.13 o 
  -4  15   5       90.67       98.66      8.85 o 
  -3  15   5       14.65        8.95      3.70 o 
  -2  15   5        2.18        2.08      3.85 o 
  -1  15   5       30.88       26.98      4.56 o 
   0  15   5       70.37       59.57      5.16 o 
   1  15   5      713.65      736.73     15.22 o 
   2  15   5       68.87       55.47      4.63 o 
   3  15   5      564.68      608.60     28.99 o 
   4  15   5       11.75       13.81      3.45 o 
   5  15   5       40.13       39.79      6.58 o 
   6  15   5       41.08       48.10      9.78 o 
   7  15   5        8.46        2.56      4.20 o 
   8  15   5        2.59       -1.64      8.71 o 
   9  15   5        3.26       10.76      8.89 o 
  10  15   5        9.51       21.57      5.49 o 
 -12  16   5       83.39       83.99      7.98 o 
 -11  16   5      134.40      131.59     13.91 o 
 -10  16   5        0.93        5.04      3.72 o 
  -9  16   5        0.01        7.14      4.09 o 
  -8  16   5       80.46       96.38      7.67 o 
  -7  16   5      481.27      449.87     43.85 o 
  -6  16   5       14.90       14.08      3.77 o 
  -5  16   5        5.44        6.02      3.55 o 
  -4  16   5      269.78      271.35     21.24 o 
  -3  16   5        3.12        7.30      2.80 o 
  -2  16   5      231.32      228.47     12.93 o 
  -1  16   5       20.25       12.58      3.51 o 
   0  16   5       53.89       55.44      6.62 o 
   1  16   5       88.63       74.48      6.96 o 
   2  16   5      198.85      217.71     11.30 o 
   3  16   5       36.38       27.57      5.25 o 
   4  16   5        0.22        1.04      7.29 o 
   5  16   5       25.53       34.56      8.32 o 
   6  16   5        4.39       18.54      6.48 o 
   7  16   5       20.99       17.06      6.39 o 
   8  16   5      212.73      208.07     22.52 o 
   9  16   5       51.07       49.77      7.62 o 
  10  16   5        1.71        4.99      5.49 o 
 -12  17   5        5.37        7.08      4.33 o 
 -11  17   5        2.76       -2.37      5.61 o 
 -10  17   5        3.00        5.51      4.95 o 
  -9  17   5        5.83       24.18      5.69 o 
  -8  17   5        0.01       -0.25      4.56 o 
  -7  17   5       33.81       29.41      5.61 o 
  -6  17   5      170.81      140.83     11.69 o 
  -5  17   5      335.68      342.74     22.20 o 
  -4  17   5      225.82      213.86     16.49 o 
  -3  17   5        9.18       10.54      3.08 o 
  -2  17   5       23.18       17.61      5.44 o 
  -1  17   5        0.30        7.12      4.43 o 
   0  17   5       47.25       44.67      6.32 o 
   1  17   5        6.10        8.01      3.93 o 
   2  17   5       19.61       15.26      4.18 o 
   3  17   5       36.54       47.44      5.66 o 
   4  17   5       22.20       13.55      5.70 o 
   5  17   5       14.11       13.48      4.92 o 
   6  17   5       91.95       83.40      7.56 o 
   7  17   5       25.01       26.53      7.58 o 
   8  17   5       44.18       47.97      7.62 o 
   9  17   5       18.85       26.78      5.83 o 
 -11  18   5       26.79       28.93      6.99 o 
 -10  18   5       28.98       18.11      5.51 o 
  -9  18   5       18.84       18.52      5.79 o 
  -8  18   5      112.27      118.25     12.65 o 
  -7  18   5        2.68        7.36      4.04 o 
  -6  18   5       33.87       34.57      4.99 o 
  -5  18   5        0.77        2.04      4.21 o 
  -4  18   5       31.44       26.00      4.52 o 
  -3  18   5       19.98       19.38      4.11 o 
  -2  18   5       72.02       80.19      8.39 o 
  -1  18   5      145.97      131.31     11.90 o 
   0  18   5        5.43        6.59      2.70 o 
   1  18   5       56.15       48.98      7.98 o 
   2  18   5      119.40       97.94      9.14 o 
   3  18   5       28.45       28.74      5.98 o 
   4  18   5        8.50       12.92      3.98 o 
   5  18   5        0.56        2.74      4.48 o 
   6  18   5        2.63        0.79      4.76 o 
   7  18   5        0.79        7.84      6.13 o 
   8  18   5        0.05        4.04      6.87 o 
   9  18   5       13.65        2.62      9.33 o 
 -10  19   5        2.83        3.95      4.32 o 
  -9  19   5       62.50       45.37      6.43 o 
  -8  19   5        1.82        3.96      4.00 o 
  -7  19   5        0.15        3.79      3.63 o 
  -6  19   5       84.29       90.94      7.58 o 
  -5  19   5       11.31        6.01      3.03 o 
  -4  19   5       36.01       35.18      4.15 o 
  -3  19   5       65.81       82.74      8.96 o 
  -2  19   5        0.36        0.71      3.62 o 
  -1  19   5      108.90      106.63     11.46 o 
   0  19   5       86.47      109.93     12.35 o 
   1  19   5       56.69       53.00      6.47 o 
   2  19   5        2.12        2.30      4.39 o 
   3  19   5       25.73       19.77      6.26 o 
   4  19   5        1.83        3.31      6.22 o 
   5  19   5        5.19        3.82      5.26 o 
   6  19   5        2.63       13.92      8.26 o 
   7  19   5      174.24      158.92     23.05 o 
   8  19   5       50.95       33.28      7.46 o 
  -9  20   5        9.97        6.31      4.38 o 
  -8  20   5       25.34       17.34      4.56 o 
  -7  20   5       63.94       56.05      6.01 o 
  -6  20   5       11.56        5.91      5.17 o 
  -5  20   5        0.97        3.22      4.04 o 
  -4  20   5       73.19       64.13      7.85 o 
  -3  20   5        0.47        9.40      6.86 o 
  -2  20   5      137.70      148.98     10.40 o 
  -1  20   5        9.90        7.30      4.94 o 
   0  20   5        6.99        3.99      4.63 o 
   1  20   5       40.61       23.32      5.62 o 
   2  20   5       14.96       12.18      4.31 o 
   3  20   5       33.56       32.07      4.16 o 
   4  20   5        2.51        7.19      8.78 o 
   5  20   5       92.04       98.71     10.57 o 
   6  20   5       25.42       40.71      5.51 o 
   7  20   5       57.06       31.83     14.75 o 
  -9  21   5        7.10       14.80     10.78 o 
  -8  21   5       71.12       63.38      6.46 o 
  -7  21   5       95.86       86.13      9.45 o 
  -6  21   5        1.00       -4.49      5.38 o 
  -5  21   5        0.07       -0.86      5.70 o 
  -4  21   5       78.38       85.08      8.41 o 
  -3  21   5        5.23        6.57      5.07 o 
  -2  21   5        5.06        7.52      5.01 o 
  -1  21   5        5.68       10.98      4.39 o 
   0  21   5        9.80       11.84      5.57 o 
   1  21   5       15.75       27.19     10.27 o 
   2  21   5       11.74        8.08      6.37 o 
   3  21   5        0.56       -2.95      9.88 o 
   4  21   5        1.48       10.90      3.94 o 
   5  21   5        1.44       -3.97      7.88 o 
   6  21   5        3.59        5.38      4.66 o 
  -7  22   5       18.32       19.13      4.73 o 
  -6  22   5       61.46       62.52      8.70 o 
  -5  22   5        8.87        3.24      4.09 o 
  -4  22   5       16.21       10.83      5.68 o 
  -3  22   5        0.19        4.93      5.09 o 
  -2  22   5        2.48       -2.83      5.73 o 
  -1  22   5        5.18       15.75      5.96 o 
   0  22   5       16.52       15.73      4.60 o 
   1  22   5        5.94        3.62      3.96 o 
   2  22   5       17.01       17.90      9.08 o 
   3  22   5        6.11       -2.73      8.16 o 
   4  22   5        0.60       13.65      5.93 o 
   5  22   5       38.65       44.51      9.61 o 
  -6  23   5      214.00      221.78     27.41 o 
  -5  23   5       29.97       34.17     13.07 o 
  -4  23   5       59.60       46.70      8.04 o 
  -3  23   5      145.19      120.57     21.83 o 
  -2  23   5       11.22       20.25      3.58 o 
  -1  23   5       32.24       32.35      7.71 o 
   0  23   5       72.37       94.78     12.97 o 
   1  23   5        6.81        4.33      5.53 o 
   2  23   5       21.65       14.63      5.33 o 
   3  23   5       13.96       23.48      5.27 o 
   4  23   5       13.23       37.50     11.68 o 
  -4  24   5       43.65       32.00      6.31 o 
  -3  24   5        5.41        5.98      3.46 o 
  -2  24   5        9.88       15.14      6.22 o 
  -1  24   5       15.18       20.63      6.45 o 
   0  24   5        3.70       -7.22      9.64 o 
   1  24   5        0.01        9.83      6.52 o 
 -15   0   6        7.68       10.84      6.92 o 
 -14   0   6      109.74      111.82     23.98 o 
 -13   0   6      118.53       99.70     13.53 o 
 -12   0   6      133.83      123.66     20.35 o 
 -11   0   6       65.44       62.68     14.68 o 
 -10   0   6        3.69        6.55      5.14 o 
  -9   0   6      341.83      329.45     44.15 o 
  -8   0   6        9.00        2.70      5.27 o 
  -7   0   6      137.40      131.61     14.12 o 
  -6   0   6        0.69       -2.44      3.10 o 
  -5   0   6      179.63      198.33     13.43 o 
  -4   0   6       98.09       98.29      5.83 o 
  -3   0   6      245.15      259.90     16.81 o 
  -2   0   6      593.08      606.31     22.83 o 
  -1   0   6        0.83        6.18      3.82 o 
   0   0   6      164.86      199.96     18.43 o 
   1   0   6      468.62      431.89     21.04 o 
   2   0   6      274.07      328.52     36.25 o 
   3   0   6       50.88       55.46      4.61 o 
   4   0   6       62.44       57.11      7.87 o 
   5   0   6      204.09      188.61     21.92 o 
   6   0   6        2.08        6.93      4.66 o 
   7   0   6       44.24       43.87      5.78 o 
   8   0   6       13.15       24.38      6.90 o 
   9   0   6       34.02       21.23      7.74 o 
  10   0   6       28.70       28.12      6.06 o 
  11   0   6        5.40        6.81      7.88 o 
  12   0   6       57.46       75.39     20.83 o 
 -15   1   6        0.02        0.65      4.96 o 
 -14   1   6        2.30       15.49      6.08 o 
 -13   1   6       57.08       82.71      9.97 o 
 -12   1   6       88.49       88.60     11.28 o 
 -11   1   6       19.98       31.65      7.11 o 
 -10   1   6      173.88      170.89     14.19 o 
  -9   1   6       12.25       17.12      2.99 o 
  -8   1   6       45.42       30.03      3.37 o 
  -7   1   6      501.65      518.04     16.87 o 
  -6   1   6       45.04       33.60      3.27 o 
  -5   1   6      338.96      319.53     16.82 o 
  -4   1   6      664.98      630.37     15.33 o 
  -3   1   6       37.19       36.75      2.71 o 
  -2   1   6      129.92      146.23      9.52 o 
  -1   1   6       74.47       84.89      6.11 o 
   0   1   6       13.68       24.92      2.99 o 
   1   1   6       16.68       16.10      2.86 o 
   2   1   6      191.60      190.16     12.69 o 
   3   1   6      303.75      300.68     14.96 o 
   4   1   6      300.01      281.29     12.03 o 
   5   1   6        4.37       10.08      5.16 o 
   6   1   6       10.47        4.99      2.30 o 
   7   1   6       13.55        8.57      3.37 o 
   8   1   6       34.46       26.79      4.19 o 
   9   1   6       12.48       13.45      5.60 o 
  10   1   6       43.81       36.25      5.75 o 
  11   1   6        0.11        4.02      4.61 o 
  12   1   6       22.52       40.82      7.76 o 
 -15   2   6       14.06       28.42      6.59 o 
 -14   2   6        3.38       -1.33      9.15 o 
 -13   2   6       32.60       26.04      6.54 o 
 -12   2   6       46.10       61.69      8.37 o 
 -11   2   6       12.30       11.70      4.52 o 
 -10   2   6      234.19      233.20     18.80 o 
  -9   2   6        3.41        3.83      2.79 o 
  -8   2   6       25.24       30.69      3.75 o 
  -7   2   6      312.19      340.47     29.28 o 
  -6   2   6       94.79       95.66      6.66 o 
  -5   2   6      168.91      170.48     12.32 o 
  -4   2   6       45.75       51.86      3.75 o 
  -3   2   6      203.34      212.77      9.03 o 
  -2   2   6        7.93       10.74      2.20 o 
  -1   2   6      383.22      404.08     11.60 o 
   0   2   6      160.90      178.51     12.75 o 
   1   2   6      228.81      228.40     13.95 o 
   2   2   6        2.98        7.00      2.54 o 
   3   2   6      179.33      176.40      7.53 o 
   4   2   6      226.39      229.23     14.37 o 
   5   2   6       70.02       64.43      5.64 o 
   6   2   6      240.37      241.12     17.92 o 
   7   2   6        2.44        9.75      3.26 o 
   8   2   6        9.87        5.22      4.05 o 
   9   2   6       15.72       13.87      3.66 o 
  10   2   6       18.93       16.57      4.23 o 
  11   2   6        4.33        8.75      6.26 o 
  12   2   6       22.90       17.50      5.73 o 
 -15   3   6        0.01       11.46      8.93 o 
 -14   3   6       22.26       18.29      5.83 o 
 -13   3   6       19.19       31.37      5.38 o 
 -12   3   6       48.93       36.19      6.13 o 
 -11   3   6        0.03        2.48      3.65 o 
 -10   3   6        7.66        6.65      3.55 o 
  -9   3   6       39.99       51.78      5.37 o 
  -8   3   6      282.89      289.92     19.71 o 
  -7   3   6      103.02       97.51      6.61 o 
  -6   3   6      224.48      199.75     15.33 o 
  -5   3   6       22.25       21.62      3.49 o 
  -4   3   6      207.74      201.20     14.22 o 
  -3   3   6      998.34     1054.05     21.09 o 
  -2   3   6        1.20        2.77      1.39 o 
  -1   3   6       25.74       23.51      3.01 o 
   0   3   6      204.76      181.92      9.20 o 
   1   3   6      255.16      268.26     12.18 o 
   2   3   6      415.99      378.64     10.23 o 
   3   3   6       19.10       18.14      4.40 o 
   4   3   6      377.79      327.82     18.72 o 
   5   3   6      683.91      645.79     14.07 o 
   6   3   6       15.48       10.92      3.33 o 
   7   3   6       55.25       55.63      7.18 o 
   8   3   6       10.41        9.51      3.56 o 
   9   3   6       40.69       42.78      5.96 o 
  10   3   6       56.37       66.65     11.28 o 
  11   3   6        0.09       -0.16      4.82 o 
  12   3   6       14.43       23.25      6.35 o 
 -15   4   6       87.50       89.28      9.95 o 
 -14   4   6        9.27       17.30      7.03 o 
 -13   4   6       48.11       34.33      5.50 o 
 -12   4   6        0.16        8.71      4.51 o 
 -11   4   6        6.18       10.66      3.63 o 
 -10   4   6      113.70      109.38      7.97 o 
  -9   4   6       11.61       14.41      3.52 o 
  -8   4   6       22.70       21.25      5.73 o 
  -7   4   6        0.84        7.29      5.16 o 
  -6   4   6       38.03       44.43      4.14 o 
  -5   4   6        4.69        2.98      2.51 o 
  -4   4   6      233.10      224.45     19.51 o 
  -3   4   6       10.18       12.66      2.25 o 
  -2   4   6     1147.50     1148.76     23.93 o 
  -1   4   6       62.30       64.15      6.54 o 
   0   4   6        8.95       12.40      2.49 o 
   1   4   6      713.51      726.44     19.92 o 
   2   4   6      159.85      173.43      9.68 o 
   3   4   6     1123.76     1221.68     21.13 o 
   4   4   6        0.19        5.05      5.38 o 
   5   4   6      556.47      560.75     18.52 o 
   6   4   6        1.51        6.13      2.73 o 
   7   4   6        7.48        9.03      4.61 o 
   8   4   6        0.01        2.78      3.09 o 
   9   4   6       25.26       27.28      3.56 o 
  10   4   6       11.34       21.03      5.16 o 
  11   4   6       12.52       15.87     11.40 o 
  12   4   6        0.03        7.76      5.00 o 
 -15   5   6        0.83       12.61      4.79 o 
 -14   5   6        0.27       16.62      5.58 o 
 -13   5   6       35.40       21.31      4.99 o 
 -12   5   6        0.05        0.92      2.77 o 
 -11   5   6       29.87       26.05      6.20 o 
 -10   5   6        0.03        5.59      4.56 o 
  -9   5   6       43.67       26.77      3.91 o 
  -8   5   6      649.27      732.00     16.31 o 
  -7   5   6      136.36      136.99      8.52 o 
  -6   5   6        1.95        4.60      4.23 o 
  -5   5   6       18.42       14.13      4.81 o 
  -4   5   6      231.02      249.17     17.68 o 
  -3   5   6      113.49      122.48     12.08 o 
  -2   5   6      841.53      869.05     14.77 o 
  -1   5   6      253.28      263.87      7.74 o 
   0   5   6        9.59       10.03      2.63 o 
   1   5   6       82.79       90.03      6.11 o 
   2   5   6      285.05      246.01     19.52 o 
   3   5   6     1116.21     1221.52     20.99 o 
   4   5   6      190.88      204.34     15.68 o 
   5   5   6      407.45      364.32     25.88 o 
   6   5   6       33.27       31.61      4.14 o 
   7   5   6        8.94        5.04      2.96 o 
   8   5   6        2.43        5.74      2.45 o 
   9   5   6        0.18        2.67      2.95 o 
  10   5   6       15.87       14.30      4.62 o 
  11   5   6        5.74       18.06     11.76 o 
  12   5   6        0.20       -5.46     20.63 o 
 -15   6   6       10.61       17.28      8.21 o 
 -14   6   6        4.61        0.84      8.26 o 
 -13   6   6        0.12       -2.32      4.77 o 
 -12   6   6      126.67      128.70     11.58 o 
 -11   6   6      214.62      191.17     12.79 o 
 -10   6   6       70.57       69.74      7.61 o 
  -9   6   6        0.89        4.71      4.74 o 
  -8   6   6        9.82       14.56      3.52 o 
  -7   6   6       16.92       12.01      3.96 o 
  -6   6   6       76.49       91.02      8.02 o 
  -5   6   6      579.22      626.48     20.80 o 
  -4   6   6        4.13        7.83      4.46 o 
  -3   6   6      103.07       98.41      7.49 o 
  -2   6   6      408.57      388.28     10.56 o 
  -1   6   6      216.33      210.33     12.89 o 
   0   6   6       18.96       17.21      2.85 o 
   1   6   6      177.07      189.03      9.44 o 
   2   6   6      100.43      106.13      6.80 o 
   3   6   6       61.63       50.16      5.35 o 
   4   6   6       16.20       13.48      3.47 o 
   5   6   6      147.70      155.67     11.59 o 
   6   6   6       39.88       56.21      5.92 o 
   7   6   6       25.38       24.36      4.09 o 
   8   6   6       24.67       25.23      4.19 o 
   9   6   6        1.49        8.93      4.67 o 
  10   6   6        0.02        9.01      4.54 o 
  11   6   6        9.53        1.62      3.97 o 
  12   6   6        3.67       11.01      6.11 o 
 -14   7   6        0.15       -5.47      5.47 o 
 -13   7   6      128.88      118.78     12.38 o 
 -12   7   6       10.49       12.03      4.95 o 
 -11   7   6       82.45       84.55      8.22 o 
 -10   7   6       18.90        9.03      3.07 o 
  -9   7   6        5.52        9.43      3.07 o 
  -8   7   6        1.50        0.28      5.87 o 
  -7   7   6      196.36      217.49     14.75 o 
  -6   7   6        0.30        6.62      3.59 o 
  -5   7   6       10.22        4.52      3.87 o 
  -4   7   6        0.58        1.88      4.32 o 
  -3   7   6      176.79      163.57     13.39 o 
  -2   7   6      784.82      828.02     21.46 o 
  -1   7   6       32.61       33.19      2.58 o 
   0   7   6      522.36      517.02     17.73 o 
   1   7   6      239.68      270.32     24.39 o 
   2   7   6      163.67      187.64     15.99 o 
   3   7   6       76.08      103.01      9.90 o 
   4   7   6       42.92       32.15      8.27 o 
   5   7   6        0.12        0.29      3.73 o 
   6   7   6       80.25       78.90     11.09 o 
   7   7   6       59.74       82.46     10.97 o 
   8   7   6        0.68       12.93      3.20 o 
   9   7   6       46.37       59.72      9.32 o 
  10   7   6       69.16       71.91      9.81 o 
  11   7   6        2.64       -0.71      6.84 o 
  12   7   6        2.08       -3.41     18.66 o 
 -14   8   6        2.75       12.54      9.28 o 
 -13   8   6        9.29        7.90      5.59 o 
 -12   8   6       56.47       50.30      5.50 o 
 -11   8   6        8.81       18.60      4.10 o 
 -10   8   6       91.57      103.89      7.54 o 
  -9   8   6        0.05        7.28      4.02 o 
  -8   8   6      427.82      487.28     18.82 o 
  -7   8   6       34.23       33.60      5.10 o 
  -6   8   6        3.31       14.97      3.06 o 
  -5   8   6      110.21      104.68      8.26 o 
  -4   8   6       15.08       19.02      3.76 o 
  -3   8   6       53.27       45.79      4.07 o 
  -2   8   6      104.97      103.86      8.23 o 
  -1   8   6      231.56      216.86      8.55 o 
   0   8   6       18.37       12.47      4.04 o 
   1   8   6       81.91       98.69      7.16 o 
   2   8   6      269.92      251.12     18.97 o 
   3   8   6      321.79      320.98     22.80 o 
   4   8   6       21.22       30.18      4.74 o 
   5   8   6       19.98       19.11      3.60 o 
   6   8   6       33.61       18.47      3.90 o 
   7   8   6        7.44        1.88      4.55 o 
   8   8   6        0.44       -1.11      5.09 o 
   9   8   6        7.98       14.67      4.59 o 
  10   8   6        0.35       11.12      5.09 o 
  11   8   6       24.00       27.12      5.76 o 
 -14   9   6        2.77        2.73      7.35 o 
 -13   9   6        9.62        3.41      5.19 o 
 -12   9   6       28.47       45.12      5.25 o 
 -11   9   6       16.07       13.61      3.98 o 
 -10   9   6        3.66        4.82      3.23 o 
  -9   9   6        9.97        6.16      2.94 o 
  -8   9   6       33.93       33.23      3.94 o 
  -7   9   6      298.34      307.00     23.11 o 
  -6   9   6       94.70      119.39     10.79 o 
  -5   9   6      115.48      121.53      7.51 o 
  -4   9   6       75.66       89.35      6.72 o 
  -3   9   6      150.40      143.04     10.40 o 
  -2   9   6        0.24        6.50      3.73 o 
  -1   9   6       28.11       25.49      5.53 o 
   0   9   6      111.73      121.83      8.06 o 
   1   9   6       10.91       16.27      3.74 o 
   2   9   6       25.98       30.34      4.81 o 
   3   9   6        8.95       15.98      3.90 o 
   4   9   6       33.92       27.85      4.23 o 
   5   9   6        6.40       10.43      5.96 o 
   6   9   6        8.61        9.75      6.43 o 
   7   9   6        5.90        6.51      3.83 o 
   8   9   6        0.07       12.80      4.60 o 
   9   9   6        4.15       11.98      5.75 o 
  10   9   6       46.40       32.34     11.23 o 
  11   9   6        0.42        5.89      7.11 o 
 -14  10   6        0.03        5.38      5.05 o 
 -13  10   6        0.91       14.05      4.27 o 
 -12  10   6        6.37        9.29      7.59 o 
 -11  10   6       17.23       14.33      3.77 o 
 -10  10   6      183.30      155.78     14.34 o 
  -9  10   6      203.53      184.80     13.06 o 
  -8  10   6       22.73       17.72      5.81 o 
  -7  10   6        9.96       14.29      8.82 o 
  -6  10   6        3.32        5.75      6.43 o 
  -5  10   6        0.05        0.56      3.99 o 
  -4  10   6       11.26        9.71      4.20 o 
  -3  10   6      133.00      141.01     11.49 o 
  -2  10   6      364.51      373.08     16.77 o 
  -1  10   6       36.49       28.84      3.54 o 
   0  10   6        0.02        7.08      2.53 o 
   1  10   6       37.71       30.45      4.55 o 
   2  10   6      290.08      332.96     14.17 o 
   3  10   6       52.42       53.56      5.60 o 
   4  10   6       37.59       27.99      3.75 o 
   5  10   6       10.83       24.53      4.10 o 
   6  10   6       42.36       54.57      7.98 o 
   7  10   6        5.84       11.02      4.35 o 
   8  10   6       14.41       27.69      8.61 o 
   9  10   6       70.30       64.73      9.75 o 
  10  10   6        3.05        9.71      5.36 o 
  11  10   6       66.39       61.97      6.60 o 
 -13  11   6       41.79       39.95      7.10 o 
 -12  11   6       22.12       22.90      5.92 o 
 -11  11   6       23.30       24.64      6.11 o 
 -10  11   6       42.42       45.05      6.10 o 
  -9  11   6        2.32        4.59      3.12 o 
  -8  11   6        9.53       10.12      4.22 o 
  -7  11   6      271.10      269.48     19.32 o 
  -6  11   6       31.15       13.83      4.68 o 
  -5  11   6       25.91       24.32      4.10 o 
  -4  11   6       72.15       88.37      6.68 o 
  -3  11   6       54.30       46.70      5.69 o 
  -2  11   6      129.65      111.06      8.24 o 
  -1  11   6       19.76       26.89      7.01 o 
   0  11   6      466.92      479.44     14.22 o 
   1  11   6      271.38      287.55     14.69 o 
   2  11   6       29.03       28.49      6.11 o 
   3  11   6        1.94        5.71      4.27 o 
   4  11   6       73.81       64.59      6.91 o 
   5  11   6       72.12       72.07      6.20 o 
   6  11   6       44.19       61.37      7.14 o 
   7  11   6       39.03       27.23      5.31 o 
   8  11   6        0.03       -6.39      6.39 o 
   9  11   6       72.98       73.19      9.71 o 
  10  11   6        1.23        4.50      4.44 o 
 -13  12   6        0.56       -1.56      5.59 o 
 -12  12   6        3.56        2.50      4.91 o 
 -11  12   6       82.79       78.10      7.96 o 
 -10  12   6      131.45      121.27     11.79 o 
  -9  12   6       92.27      104.97      8.74 o 
  -8  12   6        3.03        4.77      7.67 o 
  -7  12   6      158.01      149.16      9.65 o 
  -6  12   6       33.71       33.54      5.10 o 
  -5  12   6      184.38      163.70     14.26 o 
  -4  12   6        1.51        4.37      4.96 o 
  -3  12   6        2.20        4.95      2.49 o 
  -2  12   6        8.95        8.97      2.64 o 
  -1  12   6       10.83       13.31      3.41 o 
   0  12   6        2.09        4.47      2.47 o 
   1  12   6      141.39      152.16     10.84 o 
   2  12   6      321.40      290.46     15.48 o 
   3  12   6       93.27      105.22      8.86 o 
   4  12   6       67.05       57.15      5.44 o 
   5  12   6        1.53        2.67      3.30 o 
   6  12   6        4.52        3.47      2.67 o 
   7  12   6        0.42        1.03      8.70 o 
   8  12   6        0.23        7.29      4.62 o 
   9  12   6       25.68       28.95      4.79 o 
  10  12   6        1.02        9.53      5.32 o 
 -13  13   6       35.39       47.66      7.80 o 
 -12  13   6       15.08       11.00      5.04 o 
 -11  13   6        0.59       -5.00      7.47 o 
 -10  13   6        0.63        0.88      4.02 o 
  -9  13   6       11.36       15.53      4.78 o 
  -8  13   6       75.72       74.87      8.01 o 
  -7  13   6       83.77       77.88      5.60 o 
  -6  13   6      236.00      244.25     17.34 o 
  -5  13   6        2.44        9.47      4.45 o 
  -4  13   6      241.74      249.94     12.62 o 
  -3  13   6      214.40      237.75     13.25 o 
  -2  13   6       50.48       51.65      5.00 o 
  -1  13   6       58.30       71.21      6.67 o 
   0  13   6      108.31      116.89      9.67 o 
   1  13   6      742.38      751.95     29.77 o 
   2  13   6        2.82        9.20      2.63 o 
   3  13   6      329.01      319.63     19.74 o 
   4  13   6       15.64        8.56      3.25 o 
   5  13   6       77.87       63.11      6.44 o 
   6  13   6       13.91        8.08      7.17 o 
   7  13   6       11.58        7.57      6.45 o 
   8  13   6        0.02        9.85      5.92 o 
   9  13   6       13.96        9.13      4.36 o 
  10  13   6        3.05        5.88      4.50 o 
 -12  14   6       28.22       46.67      6.93 o 
 -11  14   6       32.98       28.98      6.65 o 
 -10  14   6        0.60        3.95      3.86 o 
  -9  14   6        9.24       23.64      6.33 o 
  -8  14   6      118.24       94.78      7.43 o 
  -7  14   6       26.17       23.56      4.32 o 
  -6  14   6      172.29      152.12      9.47 o 
  -5  14   6      322.86      369.05     14.33 o 
  -4  14   6       43.23       54.31      7.25 o 
  -3  14   6        7.92        8.19      3.08 o 
  -2  14   6      199.45      218.56     15.33 o 
  -1  14   6       54.56       62.17      5.64 o 
   0  14   6       10.70       14.55      4.31 o 
   1  14   6        1.99        4.15      3.97 o 
   2  14   6       14.10       10.41      3.31 o 
   3  14   6      129.68      109.21      9.55 o 
   4  14   6       48.34       59.61      6.32 o 
   5  14   6       15.60       11.82     10.60 o 
   6  14   6       55.45       49.92      8.00 o 
   7  14   6        0.00       -1.05      4.98 o 
   8  14   6        1.53       -3.64      5.91 o 
   9  14   6        0.97       -2.28      6.45 o 
 -12  15   6        5.91       11.12      5.04 o 
 -11  15   6       13.46       10.53      4.88 o 
 -10  15   6        1.06       -5.84      5.84 o 
  -9  15   6        4.97       10.06      4.52 o 
  -8  15   6       11.46       14.58      3.68 o 
  -7  15   6       55.81       61.82      8.20 o 
  -6  15   6      128.60      108.17      9.91 o 
  -5  15   6      174.67      157.81     11.45 o 
  -4  15   6      351.18      340.38     27.50 o 
  -3  15   6        1.33        9.66      4.39 o 
  -2  15   6        2.70        8.38      4.61 o 
  -1  15   6       19.16       23.21      5.25 o 
   0  15   6      407.19      469.57     18.35 o 
   1  15   6        0.80        7.80      3.26 o 
   2  15   6        0.27        8.56      3.83 o 
   3  15   6        2.43        9.71      3.87 o 
   4  15   6       50.91       72.12      7.04 o 
   5  15   6        0.40        1.39      5.55 o 
   6  15   6        6.85        5.54      5.75 o 
   7  15   6        3.56        3.43      5.83 o 
   8  15   6       15.86       13.02      4.77 o 
   9  15   6        0.36       20.04      5.72 o 
 -11  16   6        6.69        5.22      8.52 o 
 -10  16   6       47.57       45.35      9.57 o 
  -9  16   6      137.14      117.24     10.91 o 
  -8  16   6        7.74        9.65      5.39 o 
  -7  16   6        8.04        9.04      3.16 o 
  -6  16   6        9.26       13.14      3.94 o 
  -5  16   6       74.16       88.76      7.65 o 
  -4  16   6        9.61        6.40      3.60 o 
  -3  16   6        6.67        6.76      6.94 o 
  -2  16   6       43.98       46.72      7.40 o 
  -1  16   6       37.36       31.24      6.37 o 
   0  16   6      189.37      186.64     12.50 o 
   1  16   6       99.66      125.92      9.75 o 
   2  16   6        8.61        8.33      2.91 o 
   3  16   6        1.05        6.79      4.33 o 
   4  16   6        3.32        1.28      4.33 o 
   5  16   6        0.15       -0.41      4.47 o 
   6  16   6        1.27       10.35      5.16 o 
   7  16   6        0.63        7.59      5.31 o 
   8  16   6       29.07       34.89      4.27 o 
 -10  17   6      116.23      121.98     14.67 o 
  -9  17   6        1.45       -4.42      4.42 o 
  -8  17   6        2.15        4.85      3.19 o 
  -7  17   6       52.61       68.20     15.76 o 
  -6  17   6       20.09       16.70      3.71 o 
  -5  17   6       32.04       19.94      4.32 o 
  -4  17   6       47.72       38.38      6.44 o 
  -3  17   6        2.22       11.37      4.89 o 
  -2  17   6      173.85      162.43     12.94 o 
  -1  17   6       29.37       21.45      5.35 o 
   0  17   6       88.33       96.56     13.45 o 
   1  17   6        0.80       11.12      3.47 o 
   2  17   6       38.18       38.52      7.93 o 
   3  17   6       27.03       20.69      4.96 o 
   4  17   6        3.02        8.61      4.97 o 
   5  17   6        5.45        5.72      4.29 o 
   6  17   6        6.49        9.36      4.14 o 
   7  17   6       36.98       25.29      5.17 o 
   8  17   6        4.42       15.79      5.91 o 
 -10  18   6        0.04        2.77      4.23 o 
  -9  18   6       13.46       21.47      5.34 o 
  -8  18   6       18.77       20.21      5.75 o 
  -7  18   6       13.22        7.91      4.29 o 
  -6  18   6        2.05        3.41      3.33 o 
  -5  18   6       68.96       71.70     10.97 o 
  -4  18   6       61.69       59.01      7.56 o 
  -3  18   6        0.51        9.24      4.31 o 
  -2  18   6       20.58       30.82      6.36 o 
  -1  18   6        9.29       14.06      4.89 o 
   0  18   6        8.44        9.40      3.60 o 
   1  18   6       20.64        6.34      3.71 o 
   2  18   6        9.00       10.50      4.10 o 
   3  18   6        9.86        9.28      5.50 o 
   4  18   6       15.76       18.55      4.71 o 
   5  18   6        2.73        4.49      4.89 o 
   6  18   6        9.55        9.39      4.57 o 
   7  18   6        3.00        0.74      8.02 o 
  -9  19   6        7.27        5.54      6.68 o 
  -8  19   6        0.27        2.22      4.04 o 
  -7  19   6        0.97        6.47      4.80 o 
  -6  19   6        3.81        5.44      4.67 o 
  -5  19   6        2.65        9.17      6.82 o 
  -4  19   6        0.38        1.27      4.84 o 
  -3  19   6       12.96       24.87      9.03 o 
  -2  19   6       12.67       10.01      5.62 o 
  -1  19   6        0.00        3.08      5.12 o 
   0  19   6       25.01       18.93      5.82 o 
   1  19   6       15.75        8.06      5.91 o 
   2  19   6        0.91        0.07      7.63 o 
   3  19   6        0.55       15.05      9.49 o 
   4  19   6       12.85       22.82      5.44 o 
   5  19   6        0.00        5.93      7.48 o 
   6  19   6       16.57       13.59      4.69 o 
  -8  20   6        2.32        3.36     10.91 o 
  -7  20   6        0.20        4.79      8.24 o 
  -6  20   6      111.66      133.46     15.04 o 
  -5  20   6       10.66       19.17      5.01 o 
  -4  20   6       44.84       37.71      6.45 o 
  -3  20   6        0.40        6.66      4.26 o 
  -2  20   6       55.01       50.43      7.84 o 
  -1  20   6       62.07       68.82      6.97 o 
   0  20   6        3.46        5.83      4.09 o 
   1  20   6      102.49      117.88     11.61 o 
   2  20   6        0.90       -6.53     12.14 o 
   3  20   6        5.91       -1.51      9.40 o 
   4  20   6        0.49        6.69      6.05 o 
   5  20   6        5.01        9.49      6.21 o 
  -7  21   6       19.92       28.45      6.11 o 
  -6  21   6       19.11       17.40      5.79 o 
  -5  21   6        3.94       14.61      5.09 o 
  -4  21   6       71.74       83.09     13.30 o 
  -3  21   6       40.01       34.85      4.73 o 
  -2  21   6       12.09       13.04      4.11 o 
  -1  21   6        6.55       11.42      6.27 o 
   0  21   6       35.57       47.45     11.59 o 
   1  21   6       17.74       34.49      9.08 o 
   2  21   6        0.65        9.27      4.66 o 
   3  21   6       10.46       18.42      8.30 o 
   4  21   6        4.66       16.93      7.24 o 
  -5  22   6       16.44       18.33      7.00 o 
  -4  22   6       57.10       63.04      8.73 o 
  -3  22   6       23.69       17.89      5.66 o 
  -2  22   6        0.07       12.84      4.05 o 
  -1  22   6        1.14        7.01      7.29 o 
   0  22   6        4.03       12.85      8.03 o 
   1  22   6        8.34       -0.52      6.13 o 
   2  22   6       62.04       75.08     12.12 o 
  -2  23   6        0.58        4.20      6.42 o 
  -1  23   6       55.55       59.02     13.34 o 
 -14   1   7       55.75       52.84      6.30 o 
 -13   1   7        4.11       14.91      4.92 o 
 -12   1   7       33.40       29.60      5.71 o 
 -11   1   7      152.97      139.50     13.29 o 
 -10   1   7        3.19       13.14      4.70 o 
  -9   1   7       16.72       10.44      5.34 o 
  -8   1   7       71.66       87.77      7.67 o 
  -7   1   7      759.02      814.25     18.08 o 
  -6   1   7      903.34      898.53     24.05 o 
  -5   1   7      145.58      146.17     10.57 o 
  -4   1   7       81.42       69.41      7.58 o 
  -3   1   7      272.87      265.57     17.39 o 
  -2   1   7       46.41       40.26      4.41 o 
  -1   1   7      403.18      417.91     15.81 o 
   0   1   7      101.60      109.14      7.14 o 
   1   1   7       17.65       15.93      3.08 o 
   2   1   7      108.61       97.87      7.67 o 
   3   1   7      146.00      109.67      7.47 o 
   4   1   7       23.58       29.60      3.65 o 
   5   1   7        6.85       15.52      3.22 o 
   6   1   7      227.30      242.63     18.36 o 
   7   1   7       66.55       57.14      7.31 o 
   8   1   7        2.67        4.01      3.73 o 
   9   1   7       31.75       33.77      4.69 o 
  10   1   7        0.01        3.63      5.46 o 
  11   1   7        2.25       29.82     10.61 o 
 -14   2   7       23.13       26.02      5.16 o 
 -13   2   7        2.09       13.47      6.66 o 
 -12   2   7       43.57       49.74      6.22 o 
 -11   2   7       96.74       99.14     10.28 o 
 -10   2   7       70.34       86.16      7.51 o 
  -9   2   7       29.84       39.14      7.50 o 
  -8   2   7       85.05       79.46      6.45 o 
  -7   2   7      100.65       92.29      6.05 o 
  -6   2   7        7.74       16.90      6.26 o 
  -5   2   7      420.17      427.87     15.73 o 
  -4   2   7        5.41       12.16      3.56 o 
  -3   2   7      306.68      312.21     14.46 o 
  -2   2   7      350.55      368.20     11.48 o 
  -1   2   7      165.55      158.52      9.99 o 
   0   2   7      859.15      867.13     16.28 o 
   1   2   7       21.99       22.13      3.15 o 
   2   2   7        0.70        4.93      2.43 o 
   3   2   7       11.10        8.03      2.91 o 
   4   2   7      251.18      257.61     18.76 o 
   5   2   7       66.50       61.51      7.90 o 
   6   2   7        7.13       12.81      3.43 o 
   7   2   7      114.11      102.52      8.83 o 
   8   2   7        4.99        9.15      4.51 o 
   9   2   7        7.15        8.42      4.49 o 
  10   2   7        0.06       -1.81      5.81 o 
  11   2   7        4.17        2.52      9.76 o 
 -14   3   7       13.57       20.76      9.91 o 
 -13   3   7       10.90       16.06      5.18 o 
 -12   3   7        0.01        5.58      3.58 o 
 -11   3   7        0.36        9.70      4.91 o 
 -10   3   7      188.83      191.96     14.99 o 
  -9   3   7      117.70      105.05      9.31 o 
  -8   3   7      935.87     1026.84     19.28 o 
  -7   3   7       59.35       60.74      7.66 o 
  -6   3   7       99.89      117.65      8.97 o 
  -5   3   7        5.26        7.38      3.59 o 
  -4   3   7       45.89       55.68      5.40 o 
  -3   3   7      209.05      190.88     14.65 o 
  -2   3   7        3.52       15.16      2.95 o 
  -1   3   7       23.92       22.60      3.49 o 
   0   3   7        3.10       14.88      3.03 o 
   1   3   7        0.49        7.49      3.01 o 
   2   3   7       43.13       44.47      4.40 o 
   3   3   7        9.07        9.15      3.29 o 
   4   3   7        0.57        7.62      3.13 o 
   5   3   7       15.73       13.68      3.09 o 
   6   3   7        2.73        8.17      7.29 o 
   7   3   7        0.70       -3.41      4.14 o 
   8   3   7        8.88       11.83      6.49 o 
   9   3   7        1.05        4.64      4.77 o 
  10   3   7        3.82        0.60      6.61 o 
  11   3   7        0.80       10.04      5.71 o 
 -14   4   7       26.42       29.74      8.22 o 
 -13   4   7       18.18       18.54      5.80 o 
 -12   4   7        0.05        3.95      3.80 o 
 -11   4   7       23.30       20.19      4.82 o 
 -10   4   7      331.21      319.68     26.03 o 
  -9   4   7      106.45       92.76      8.00 o 
  -8   4   7       13.56       22.20      4.55 o 
  -7   4   7      512.79      577.93     16.25 o 
  -6   4   7        4.05       12.39      3.15 o 
  -5   4   7      208.48      193.12     14.72 o 
  -4   4   7        1.55       -0.11      3.78 o 
  -3   4   7       51.22       61.65      7.51 o 
  -2   4   7        2.26       10.11      2.30 o 
  -1   4   7       70.67       69.22      6.89 o 
   0   4   7      771.37      810.16     19.55 o 
   1   4   7      788.74      824.35     21.46 o 
   2   4   7       17.97       27.64      3.30 o 
   3   4   7      177.94      170.71     13.35 o 
   4   4   7       18.20        9.47      3.76 o 
   5   4   7       72.22       54.94      5.92 o 
   6   4   7       79.99       76.30      6.45 o 
   7   4   7        8.90       13.20      3.66 o 
   8   4   7        0.00        8.69      3.62 o 
   9   4   7       20.85       22.66      5.30 o 
  10   4   7        3.64       -5.20      6.47 o 
 -14   5   7       72.69       83.95     12.81 o 
 -13   5   7       20.20       11.95      6.17 o 
 -12   5   7       28.80       22.70      6.18 o 
 -11   5   7      271.71      275.80     17.75 o 
 -10   5   7      260.28      264.77     22.51 o 
  -9   5   7      123.91      117.97      9.76 o 
  -8   5   7       58.58       58.70      5.40 o 
  -7   5   7      415.23      449.72     19.82 o 
  -6   5   7      134.93      130.01      6.89 o 
  -5   5   7      113.54      112.19      9.32 o 
  -4   5   7       36.31       26.47      3.79 o 
  -3   5   7       82.23       92.33      7.41 o 
  -2   5   7        2.77       10.19      3.01 o 
  -1   5   7      153.87      141.66     10.24 o 
   0   5   7       50.48       49.55      4.77 o 
   1   5   7      180.18      179.12     11.76 o 
   2   5   7      435.51      420.81     15.02 o 
   3   5   7       37.79       31.80      4.90 o 
   4   5   7       87.94       76.13      6.99 o 
   5   5   7        5.32        5.42      2.46 o 
   6   5   7        1.01        9.16      3.28 o 
   7   5   7      202.73      203.98     13.55 o 
   8   5   7        0.24       -0.85      2.93 o 
   9   5   7        5.87       11.01      5.42 o 
  10   5   7        3.34       15.47      7.73 o 
 -14   6   7       22.23       24.16      7.20 o 
 -13   6   7       79.16       62.91      8.53 o 
 -12   6   7      183.13      196.59     22.78 o 
 -11   6   7      271.15      239.09     22.48 o 
 -10   6   7       17.40       17.89      3.81 o 
  -9   6   7      228.02      251.77     14.09 o 
  -8   6   7       10.22        5.37      3.65 o 
  -7   6   7       55.01       48.70      4.90 o 
  -6   6   7      141.44      147.20     10.72 o 
  -5   6   7        7.02       11.14      3.01 o 
  -4   6   7        3.21        6.48      2.25 o 
  -3   6   7      386.68      424.01     19.11 o 
  -2   6   7       98.01      103.51      7.31 o 
  -1   6   7      146.62      134.49     10.86 o 
   0   6   7        5.85        6.73      3.29 o 
   1   6   7       79.92       81.83      6.68 o 
   2   6   7        1.37       12.01      3.38 o 
   3   6   7      109.72      114.10      9.59 o 
   4   6   7       69.41       59.79      5.73 o 
   5   6   7       23.81       26.68      4.18 o 
   6   6   7        5.93       13.49      3.94 o 
   7   6   7        1.19        6.41      3.19 o 
   8   6   7        2.74        5.15      5.52 o 
   9   6   7       14.69        5.78      6.09 o 
  10   6   7       10.27       13.23      6.57 o 
 -13   7   7        1.68       14.39      7.59 o 
 -12   7   7        0.00       11.09      6.03 o 
 -11   7   7        3.30        9.67      5.36 o 
 -10   7   7        5.51        5.81      3.11 o 
  -9   7   7        0.06        4.75      3.29 o 
  -8   7   7        0.90        8.72      3.23 o 
  -7   7   7      167.97      167.20     11.57 o 
  -6   7   7      234.37      228.47     19.37 o 
  -5   7   7       18.06       13.78      3.26 o 
  -4   7   7        3.89        7.69      5.83 o 
  -3   7   7       27.02       36.74      5.26 o 
  -2   7   7        0.21       -1.46      3.36 o 
  -1   7   7      282.59      261.62     19.05 o 
   0   7   7       63.91       69.66      4.79 o 
   1   7   7       18.14        7.36      4.67 o 
   2   7   7       70.04       59.01      5.27 o 
   3   7   7        4.06        6.98      4.45 o 
   4   7   7       39.45       34.18      5.48 o 
   5   7   7       96.19       82.40      7.92 o 
   6   7   7        0.06       10.74      3.83 o 
   7   7   7       84.20       63.82      8.79 o 
   8   7   7        1.57        4.84      6.97 o 
   9   7   7        0.18       -1.87      5.24 o 
  10   7   7        1.62       -1.49      7.05 o 
 -13   8   7       70.81       76.83      9.92 o 
 -12   8   7        2.46        0.05     12.02 o 
 -11   8   7       13.63        7.85      6.07 o 
 -10   8   7      173.08      166.69     11.27 o 
  -9   8   7       61.30       59.28      5.87 o 
  -8   8   7        1.75        8.33      3.23 o 
  -7   8   7       14.89       15.09      5.23 o 
  -6   8   7       39.55       54.36      4.41 o 
  -5   8   7        1.35        5.15      5.99 o 
  -4   8   7      108.14      112.11      6.56 o 
  -3   8   7       81.69       84.85      6.50 o 
  -2   8   7      112.44      118.72      9.37 o 
  -1   8   7        0.25       -0.74      3.58 o 
   0   8   7      143.78      140.10      9.45 o 
   1   8   7      238.76      232.90     17.75 o 
   2   8   7       56.70       58.29      4.88 o 
   3   8   7        1.16        0.24      4.11 o 
   4   8   7       67.01       73.49      5.99 o 
   5   8   7        0.60       -0.12      3.33 o 
   6   8   7       48.56       39.87      4.73 o 
   7   8   7        0.49        1.66      2.67 o 
   8   8   7        1.58        1.63      9.21 o 
   9   8   7        0.55        9.04      5.67 o 
  10   8   7       27.65        5.35      8.63 o 
 -13   9   7       15.63       11.56      6.13 o 
 -12   9   7      115.83      109.42     12.78 o 
 -11   9   7      313.53      297.62     37.96 o 
 -10   9   7        8.39        0.30      4.58 o 
  -9   9   7       62.66       82.06      9.92 o 
  -8   9   7       89.08       97.03     11.75 o 
  -7   9   7       38.96       44.70      5.93 o 
  -6   9   7       44.23       49.91      6.03 o 
  -5   9   7        1.23        6.71      3.22 o 
  -4   9   7        5.91       11.44      4.34 o 
  -3   9   7       49.05       64.09      4.97 o 
  -2   9   7        1.08        8.20      2.52 o 
  -1   9   7       31.80       33.82      6.29 o 
   0   9   7        0.38        3.02      5.37 o 
   1   9   7       13.08        9.83      2.81 o 
   2   9   7      416.68      458.14     17.75 o 
   3   9   7      434.23      428.27     19.75 o 
   4   9   7      104.82       96.12      7.28 o 
   5   9   7       38.69       39.52      4.40 o 
   6   9   7        9.67        6.87      4.19 o 
   7   9   7        4.86       12.97      4.10 o 
   8   9   7        1.66        7.21      5.85 o 
   9   9   7        0.30        6.91      4.14 o 
 -13  10   7       14.15       15.82      6.82 o 
 -12  10   7       74.77       63.97     11.06 o 
 -11  10   7        0.28        2.64      4.33 o 
 -10  10   7        1.45        3.30      4.33 o 
  -9  10   7        7.42        3.21      6.46 o 
  -8  10   7       43.67       37.14      5.41 o 
  -7  10   7       18.97       17.28      4.60 o 
  -6  10   7        5.01       12.03      3.54 o 
  -5  10   7       76.18       76.78      6.92 o 
  -4  10   7       18.36       19.66      5.00 o 
  -3  10   7        0.08        4.68      2.91 o 
  -2  10   7        2.64        3.38      4.58 o 
  -1  10   7       18.23       22.26      4.41 o 
   0  10   7        9.55       13.67      4.14 o 
   1  10   7      155.66      155.11     12.94 o 
   2  10   7      181.71      221.97     14.05 o 
   3  10   7        1.97        6.85      3.70 o 
   4  10   7        7.27        7.36      3.40 o 
   5  10   7        1.23       10.91      3.64 o 
   6  10   7        0.58        1.91      4.93 o 
   7  10   7        0.02        4.15      9.20 o 
   8  10   7        0.32        5.20      4.35 o 
   9  10   7        0.16       10.47      5.85 o 
 -12  11   7       17.57       16.44      5.42 o 
 -11  11   7      127.01      142.41     15.25 o 
 -10  11   7      144.77      142.83     12.38 o 
  -9  11   7       19.68        8.67      3.73 o 
  -8  11   7      129.37      114.98     13.58 o 
  -7  11   7       71.29       64.63      6.60 o 
  -6  11   7       10.55       11.12      3.52 o 
  -5  11   7       72.76       81.67      6.63 o 
  -4  11   7        0.68        6.58      2.46 o 
  -3  11   7       16.37       12.63      3.82 o 
  -2  11   7       11.19       13.95      4.46 o 
  -1  11   7       60.34       68.06      7.52 o 
   0  11   7      179.17      180.12     14.30 o 
   1  11   7       73.58       64.38      6.54 o 
   2  11   7        0.82        6.18      3.87 o 
   3  11   7       48.12       51.43     11.51 o 
   4  11   7       12.59       13.27      3.71 o 
   5  11   7        0.51        2.44      4.02 o 
   6  11   7       10.40       10.47      6.86 o 
   7  11   7        0.43        4.42      6.05 o 
   8  11   7        0.00        6.93      6.76 o 
   9  11   7       11.62       19.86      5.38 o 
 -12  12   7       96.52      112.69     13.14 o 
 -11  12   7       52.95       62.35      8.41 o 
 -10  12   7       37.43       42.79      6.17 o 
  -9  12   7      154.40      131.16     12.17 o 
  -8  12   7       94.08      108.54      9.13 o 
  -7  12   7        8.36        7.40      4.93 o 
  -6  12   7       94.64       98.37     10.90 o 
  -5  12   7       48.40       63.51      5.04 o 
  -4  12   7       30.52       24.10      4.68 o 
  -3  12   7      145.92      151.06      8.59 o 
  -2  12   7       12.94       12.52      3.91 o 
  -1  12   7        4.26       12.07      4.23 o 
   0  12   7      147.89      173.06     12.69 o 
   1  12   7        7.69        5.68      6.40 o 
   2  12   7        0.15        8.51      4.08 o 
   3  12   7       61.55       56.90      7.49 o 
   4  12   7       50.32       57.64      6.83 o 
   5  12   7       16.10        9.61      3.84 o 
   6  12   7       20.98       24.32      4.84 o 
   7  12   7        9.56       14.52      4.25 o 
   8  12   7        0.29        7.60      4.50 o 
 -11  13   7       20.17       19.91      4.03 o 
 -10  13   7       63.86       67.83      7.53 o 
  -9  13   7       11.61       12.18      4.47 o 
  -8  13   7       60.45       48.07      6.02 o 
  -7  13   7        3.95        4.06      4.35 o 
  -6  13   7        9.29        3.44      6.07 o 
  -5  13   7        5.32        6.49      4.66 o 
  -4  13   7        1.13        3.37      3.48 o 
  -3  13   7        4.06       10.75      4.65 o 
  -2  13   7        0.03        0.48      3.63 o 
  -1  13   7       13.06       20.90      4.30 o 
   0  13   7      177.27      208.57     15.28 o 
   1  13   7       17.15       26.37      5.19 o 
   2  13   7      466.31      429.02     23.55 o 
   3  13   7       20.89       26.50      4.36 o 
   4  13   7       83.07       69.60      6.99 o 
   5  13   7       36.24       25.54      7.48 o 
   6  13   7       16.65       25.90      5.22 o 
   7  13   7        1.83        7.32      7.18 o 
   8  13   7        0.36        4.25      4.42 o 
 -11  14   7       33.14       27.83      5.15 o 
 -10  14   7        8.46        2.18      4.41 o 
  -9  14   7        4.45        5.10      3.96 o 
  -8  14   7       57.91       52.63      5.88 o 
  -7  14   7      107.72      104.02      8.88 o 
  -6  14   7       63.01       53.76      5.86 o 
  -5  14   7        0.13        2.73      3.43 o 
  -4  14   7      160.97      158.80     18.16 o 
  -3  14   7       55.03       60.42      8.46 o 
  -2  14   7       32.85       24.24      4.24 o 
  -1  14   7        2.55        4.75      3.84 o 
   0  14   7       46.94       48.08      6.56 o 
   1  14   7      235.67      220.16     20.22 o 
   2  14   7       87.92       66.82      6.74 o 
   3  14   7        5.73        3.03      3.96 o 
   4  14   7       45.60       35.55      5.91 o 
   5  14   7       44.90       50.36      5.65 o 
   6  14   7        0.30        2.18      8.01 o 
   7  14   7        5.13       -3.11      4.75 o 
 -10  15   7       80.93       64.13      7.31 o 
  -9  15   7        6.15       10.10      4.12 o 
  -8  15   7      129.56      126.98     11.58 o 
  -7  15   7      118.50      131.49      9.73 o 
  -6  15   7       15.69       11.15      3.39 o 
  -5  15   7        0.57        6.80      3.41 o 
  -4  15   7        0.03        4.68      3.87 o 
  -3  15   7        7.69       14.44      5.16 o 
  -2  15   7       15.14       15.45      4.20 o 
  -1  15   7        5.00        4.15      5.30 o 
   0  15   7       65.75       73.51     11.45 o 
   1  15   7        0.58        9.82      3.99 o 
   2  15   7      252.64      258.51     25.92 o 
   3  15   7       22.06       29.74      5.46 o 
   4  15   7       13.30       22.98      6.96 o 
   5  15   7       17.36       25.11      6.24 o 
   6  15   7       22.50       22.35      7.10 o 
   7  15   7       23.19       14.11      6.10 o 
 -10  16   7        7.06       11.36      5.48 o 
  -9  16   7       85.19       78.94      7.77 o 
  -8  16   7      124.77      119.09      9.81 o 
  -7  16   7       11.62       12.04      3.79 o 
  -6  16   7        2.28       -5.25      5.25 o 
  -5  16   7       68.12       68.40      8.95 o 
  -4  16   7      149.18      144.92     12.66 o 
  -3  16   7      130.73      120.49     11.83 o 
  -2  16   7       87.11      125.94     12.35 o 
  -1  16   7       43.65       34.23      6.70 o 
   0  16   7        6.38        6.71      4.48 o 
   1  16   7       66.14       86.12      7.69 o 
   2  16   7        6.78        5.44      6.68 o 
   3  16   7        6.06        9.06      4.35 o 
   4  16   7        0.01       -3.27      6.23 o 
   5  16   7       47.69       62.39      7.48 o 
   6  16   7       10.32       15.74      6.87 o 
  -9  17   7       45.98       35.64      6.33 o 
  -8  17   7        7.39        9.24      4.10 o 
  -7  17   7        0.92        3.17      6.66 o 
  -6  17   7       13.38       17.08      4.48 o 
  -5  17   7        5.57        8.93      7.10 o 
  -4  17   7       41.57       46.76      7.41 o 
  -3  17   7       50.85       42.61      5.13 o 
  -2  17   7        5.70        5.99      4.57 o 
  -1  17   7       62.43       64.40      6.64 o 
   0  17   7        0.08        4.79      7.62 o 
   1  17   7       51.04       49.60      9.17 o 
   2  17   7        7.61       21.50      6.58 o 
   3  17   7        0.14        4.90      5.68 o 
   4  17   7        1.22       14.41     10.14 o 
   5  17   7       11.78       17.79      6.66 o 
  -8  18   7        1.41       11.89      6.75 o 
  -7  18   7       11.39        9.79      5.83 o 
  -6  18   7        6.28       10.17      5.84 o 
  -5  18   7       13.30       13.48      4.07 o 
  -4  18   7        0.32        7.14      4.37 o 
  -3  18   7      136.95      128.97     16.31 o 
  -2  18   7        1.10        1.11      5.25 o 
  -1  18   7        1.24        1.28      4.34 o 
   0  18   7        1.56        6.57      4.19 o 
   1  18   7       42.52       42.04      6.66 o 
   2  18   7        4.79        4.01      6.87 o 
   3  18   7       19.72       21.14      6.76 o 
   4  18   7       14.21       20.05      8.06 o 
   5  18   7        1.04        3.46      7.92 o 
  -7  19   7       18.50       21.13      5.86 o 
  -6  19   7      127.18      140.72     14.72 o 
  -5  19   7        3.67        9.41      7.44 o 
  -4  19   7       73.71       75.59      7.54 o 
  -3  19   7        0.05        7.23      5.19 o 
  -2  19   7        8.39       22.57      7.28 o 
  -1  19   7       30.33       21.26      5.73 o 
   0  19   7       40.97       44.99      8.20 o 
   1  19   7        0.03       17.56     11.11 o 
   2  19   7       17.50       15.86      7.69 o 
   3  19   7        1.72        6.10      6.58 o 
  -5  20   7        2.90        7.90      7.31 o 
  -4  20   7       32.34       22.02      5.73 o 
  -3  20   7       10.32       12.73      5.02 o 
  -2  20   7      106.20       93.38     11.81 o 
  -1  20   7        2.50        9.23      5.25 o 
   0  20   7        0.00        7.00     10.91 o 
   1  20   7        0.56       19.06      9.30 o 
   2  20   7        2.04        8.11      6.38 o 
  -2  21   7       17.95       14.78      7.02 o 
  -1  21   7        1.57       -9.45     12.14 o 
 -13   0   8      161.86      166.93     30.79 o 
 -12   0   8       78.01       71.78     18.79 o 
 -11   0   8        1.80       11.25      6.48 o 
 -10   0   8       21.38       28.90      7.52 o 
  -9   0   8        8.06        1.16      5.98 o 
  -8   0   8       30.62       17.14     12.14 o 
  -7   0   8      143.57      148.59     25.43 o 
  -6   0   8      125.38      194.58     39.16 o 
  -5   0   8      763.01      755.46    102.64 o 
  -4   0   8       66.21       62.84     10.33 o 
  -3   0   8        5.02       10.92      8.06 o 
  -2   0   8      382.99      356.66     29.99 o 
  -1   0   8       36.15       38.62      6.71 o 
   0   0   8      122.71      108.01     10.96 o 
   1   0   8      166.18      157.73     18.11 o 
   2   0   8       94.01       80.98     10.19 o 
   3   0   8        0.93        7.48      2.91 o 
   4   0   8       23.98       20.17      7.52 o 
   5   0   8        3.45        7.33      8.88 o 
   6   0   8       19.88       22.41      6.73 o 
   7   0   8       23.96       39.64     14.87 o 
   8   0   8       28.72       22.52      4.19 o 
   9   0   8        2.42       14.55     11.22 o 
 -13   1   8        1.84        5.64      3.99 o 
 -12   1   8        9.74       14.86      5.88 o 
 -11   1   8       20.75       14.23      4.08 o 
 -10   1   8       20.86       16.39      4.32 o 
  -9   1   8       23.49       28.05      5.01 o 
  -8   1   8        2.28        7.42      4.73 o 
  -7   1   8      110.29      110.15     13.19 o 
  -6   1   8        3.42        2.81      5.44 o 
  -5   1   8        2.34        7.89      4.04 o 
  -4   1   8       75.37       66.88      6.45 o 
  -3   1   8        1.18        1.16      4.03 o 
  -2   1   8        0.59        6.82      2.24 o 
  -1   1   8      215.38      209.36     12.98 o 
   0   1   8      168.80      151.39      9.51 o 
   1   1   8       25.70       19.49      3.43 o 
   2   1   8       39.32       36.52      3.86 o 
   3   1   8        4.55        5.79      3.10 o 
   4   1   8        4.38        5.68      2.88 o 
   5   1   8       27.72        6.39      5.33 o 
   6   1   8       11.62       13.03      3.86 o 
   7   1   8       13.53       22.97      4.36 o 
   8   1   8       15.70       20.49      4.95 o 
   9   1   8        0.21       15.69      6.53 o 
 -13   2   8       19.39       23.38      6.90 o 
 -12   2   8       23.50       18.16      4.82 o 
 -11   2   8        7.98        6.86      3.98 o 
 -10   2   8        1.81        6.28      6.09 o 
  -9   2   8        1.63        4.41      3.99 o 
  -8   2   8      293.42      283.04     21.66 o 
  -7   2   8        2.93       13.18      4.15 o 
  -6   2   8       77.16       82.12     14.48 o 
  -5   2   8       78.91       74.90      6.05 o 
  -4   2   8        5.89       11.23      3.17 o 
  -3   2   8       52.40       59.67      5.73 o 
  -2   2   8       29.96       27.20      2.87 o 
  -1   2   8      279.17      275.60     19.59 o 
   0   2   8        3.96        8.05      2.14 o 
   1   2   8       17.19       21.13      3.18 o 
   2   2   8        9.73       11.60      2.42 o 
   3   2   8        8.16       10.33      3.39 o 
   4   2   8        6.69       10.95      4.32 o 
   5   2   8       10.53        6.79      3.73 o 
   6   2   8       21.92       12.95      4.27 o 
   7   2   8        6.47        7.88      5.83 o 
   8   2   8        2.31       -2.23      5.01 o 
   9   2   8        0.06       -1.25      2.81 o 
 -13   3   8       46.12       47.77      5.60 o 
 -12   3   8       11.67       19.34      4.44 o 
 -11   3   8        0.20        7.57      6.34 o 
 -10   3   8        0.02        1.73      6.78 o 
  -9   3   8        4.10       10.55      4.38 o 
  -8   3   8        0.30        7.65      8.37 o 
  -7   3   8       83.58       82.57      6.08 o 
  -6   3   8       12.04       12.77      3.28 o 
  -5   3   8       79.43       81.56      6.43 o 
  -4   3   8      355.70      371.46     19.54 o 
  -3   3   8      182.43      183.19     13.17 o 
  -2   3   8        0.28        3.89      2.35 o 
  -1   3   8       77.77       68.88      7.58 o 
   0   3   8      361.39      350.51     16.83 o 
   1   3   8        0.04       -0.54      3.12 o 
   2   3   8       82.12       73.45      6.92 o 
   3   3   8       67.89       71.74      7.32 o 
   4   3   8      158.65      131.70     12.38 o 
   5   3   8       67.05       39.75      5.70 o 
   6   3   8      165.71      161.18     15.48 o 
   7   3   8       14.89       16.19      4.30 o 
   8   3   8       10.81       12.54      6.31 o 
   9   3   8       17.15       24.82      4.99 o 
 -13   4   8        9.54        9.09      3.92 o 
 -12   4   8        0.29       11.02      6.42 o 
 -11   4   8        7.91       17.46      5.31 o 
 -10   4   8       10.02       10.89      4.10 o 
  -9   4   8        1.52       -3.33      5.06 o 
  -8   4   8      150.09      163.33     13.07 o 
  -7   4   8       24.09       31.84      4.90 o 
  -6   4   8      185.21      187.90     15.38 o 
  -5   4   8      169.60      161.39      9.68 o 
  -4   4   8      103.60      102.38      6.23 o 
  -3   4   8      147.01      140.65      8.88 o 
  -2   4   8      150.21      159.05      9.11 o 
  -1   4   8        3.08        9.65      3.63 o 
   0   4   8       17.80       23.41      5.35 o 
   1   4   8       24.50       24.54      4.08 o 
   2   4   8       25.48       27.00      5.25 o 
   3   4   8       45.25       36.77      5.38 o 
   4   4   8      144.82      151.81     13.66 o 
   5   4   8       10.81       11.56      3.61 o 
   6   4   8      175.74      143.44      9.95 o 
   7   4   8        0.86       11.41      3.91 o 
   8   4   8        1.13        3.08      7.42 o 
   9   4   8        0.18        4.82      5.44 o 
 -12   5   8        1.48       15.68      5.59 o 
 -11   5   8       17.04       10.96      5.35 o 
 -10   5   8       39.62       44.96      5.40 o 
  -9   5   8       53.42       52.29      7.64 o 
  -8   5   8        6.35       11.01      3.61 o 
  -7   5   8        1.80        4.74      3.56 o 
  -6   5   8       33.45       27.44      4.12 o 
  -5   5   8        0.01       10.63      3.26 o 
  -4   5   8        9.85        8.79      3.38 o 
  -3   5   8        0.07        8.76      3.28 o 
  -2   5   8        5.79        5.26      2.62 o 
  -1   5   8      581.20      656.07     35.40 o 
   0   5   8      151.93      149.11     13.76 o 
   1   5   8       19.58       22.85      6.02 o 
   2   5   8       25.00       15.10      5.68 o 
   3   5   8        1.74       18.90      3.71 o 
   4   5   8      133.84      119.39      9.36 o 
   5   5   8        0.00        2.88      3.78 o 
   6   5   8       29.98       32.58      5.16 o 
   7   5   8        4.71       12.30      3.74 o 
   8   5   8        2.94       17.79      5.28 o 
   9   5   8        2.04        2.73      9.19 o 
 -12   6   8       33.59       30.67      6.45 o 
 -11   6   8        0.01        2.27      3.81 o 
 -10   6   8        0.18        3.33      4.05 o 
  -9   6   8        0.78       -1.58      4.67 o 
  -8   6   8        1.38        3.17      4.23 o 
  -7   6   8        2.66        7.62      4.59 o 
  -6   6   8       15.19       13.11      3.77 o 
  -5   6   8      175.90      169.89     12.54 o 
  -4   6   8       39.00       37.13      4.46 o 
  -3   6   8       48.81       58.38      6.39 o 
  -2   6   8       72.57       76.59      5.91 o 
  -1   6   8       54.83       67.74     10.17 o 
   0   6   8       14.62       12.32      3.33 o 
   1   6   8       21.27       19.70      4.99 o 
   2   6   8        0.72        6.13      4.58 o 
   3   6   8        3.55        7.50      4.85 o 
   4   6   8      111.94      113.83      9.95 o 
   5   6   8        2.24        2.03      4.05 o 
   6   6   8      108.42      118.23     10.14 o 
   7   6   8        0.38        1.30      3.54 o 
   8   6   8        1.65        9.21      8.72 o 
 -12   7   8        6.47        8.05      4.02 o 
 -11   7   8        8.96        5.06      4.28 o 
 -10   7   8       58.41       57.54      6.93 o 
  -9   7   8       53.40       39.02      5.58 o 
  -8   7   8       32.29       24.25      5.00 o 
  -7   7   8      105.53      101.73      8.08 o 
  -6   7   8       18.72       12.64      5.56 o 
  -5   7   8       93.33       99.29      6.68 o 
  -4   7   8      233.20      215.61     14.91 o 
  -3   7   8      134.28      122.94      9.77 o 
  -2   7   8       61.84       63.58      6.11 o 
  -1   7   8      352.29      348.22     26.15 o 
   0   7   8       46.48       63.57      7.19 o 
   1   7   8       38.85       53.40      6.50 o 
   2   7   8        2.08       10.75      4.33 o 
   3   7   8      103.39      111.61      8.62 o 
   4   7   8        6.91        4.57      4.05 o 
   5   7   8       12.90       23.56      5.20 o 
   6   7   8       30.73       44.28      5.99 o 
   7   7   8        0.30        5.04      3.93 o 
   8   7   8        9.87       16.25      7.34 o 
 -12   8   8        5.92       10.86      8.84 o 
 -11   8   8      108.42      122.05     12.71 o 
 -10   8   8       29.25       22.50      5.33 o 
  -9   8   8      118.78      113.18     11.96 o 
  -8   8   8       34.02       23.30      4.63 o 
  -7   8   8       47.33       48.89      6.11 o 
  -6   8   8       43.60       51.93      5.74 o 
  -5   8   8       48.73       49.26      6.41 o 
  -4   8   8       32.20       34.97      4.15 o 
  -3   8   8      166.55      188.98     12.20 o 
  -2   8   8       15.92       18.91      4.70 o 
  -1   8   8       16.76       13.04      4.01 o 
   0   8   8       37.22       51.22      7.88 o 
   1   8   8        0.02        3.41      3.90 o 
   2   8   8       37.93       29.35      5.41 o 
   3   8   8        0.40        5.04      5.41 o 
   4   8   8       25.90       33.37      4.45 o 
   5   8   8        0.95        5.81      4.71 o 
   6   8   8        0.02       -1.18      4.28 o 
   7   8   8       20.09       13.93      4.86 o 
   8   8   8       27.08       47.39     10.86 o 
 -11   9   8        0.12        7.11      3.89 o 
 -10   9   8        0.40        5.33      2.87 o 
  -9   9   8        5.75        6.59      4.20 o 
  -8   9   8       19.07       16.53      5.26 o 
  -7   9   8       96.89       95.97      8.28 o 
  -6   9   8       95.42       90.57      8.22 o 
  -5   9   8        2.10        7.26      3.10 o 
  -4   9   8       37.55       40.80      7.74 o 
  -3   9   8        6.71        4.83      3.69 o 
  -2   9   8       39.79       33.84      6.26 o 
  -1   9   8       53.86       75.44      5.94 o 
   0   9   8        2.45        9.16      3.82 o 
   1   9   8       66.48       63.77      8.15 o 
   2   9   8        2.61       11.93      3.82 o 
   3   9   8        6.37        4.69      6.37 o 
   4   9   8       13.22       13.41      3.67 o 
   5   9   8       13.73       19.98      4.33 o 
   6   9   8        7.64        8.56      3.33 o 
   7   9   8        0.16        0.64      4.66 o 
   8   9   8        2.07       17.36      8.77 o 
 -11  10   8       58.44       56.91      7.31 o 
 -10  10   8        0.00       14.70      7.61 o 
  -9  10   8      199.98      172.64     14.16 o 
  -8  10   8        9.45        9.53      4.31 o 
  -7  10   8        8.82       11.66      5.68 o 
  -6  10   8       32.03       32.55      4.77 o 
  -5  10   8      308.38      358.97     18.25 o 
  -4  10   8        9.59       16.12      4.77 o 
  -3  10   8      114.16      106.92      8.81 o 
  -2  10   8      163.47      160.50     12.35 o 
  -1  10   8        3.68        1.69      6.18 o 
   0  10   8        2.02        7.99      7.23 o 
   1  10   8        8.15       18.46      4.75 o 
   2  10   8        9.20        8.54      4.51 o 
   3  10   8        1.65        0.88      4.06 o 
   4  10   8       19.90       19.13      4.17 o 
   5  10   8        6.78       13.02      3.30 o 
   6  10   8        8.52       26.81      5.51 o 
   7  10   8       43.30       44.04      5.73 o 
 -11  11   8        1.82       16.89      6.68 o 
 -10  11   8       74.88       76.23      7.82 o 
  -9  11   8        1.08        2.24      3.89 o 
  -8  11   8        1.54        4.63      3.52 o 
  -7  11   8       76.38       86.68      8.09 o 
  -6  11   8        0.33        2.00      3.73 o 
  -5  11   8        0.34        2.65      4.54 o 
  -4  11   8       99.41      127.78     10.23 o 
  -3  11   8       21.78       28.45      4.72 o 
  -2  11   8       17.72        6.99      5.09 o 
  -1  11   8        0.13        8.88      3.85 o 
   0  11   8       34.87       45.41      7.23 o 
   1  11   8        4.10        9.91      4.95 o 
   2  11   8       68.98      108.58     10.57 o 
   3  11   8        4.70       11.92      5.13 o 
   4  11   8        0.02        0.70      9.95 o 
   5  11   8        0.06       -1.41      5.32 o 
   6  11   8       13.93       27.22      6.52 o 
   7  11   8        6.69       13.77      5.06 o 
 -10  12   8        0.79        0.59      4.62 o 
  -9  12   8        5.83       12.18      4.40 o 
  -8  12   8        0.78        5.27      4.34 o 
  -7  12   8        5.02        6.94      3.69 o 
  -6  12   8       14.92        8.35      4.00 o 
  -5  12   8        0.69        8.41      4.11 o 
  -4  12   8       17.35       16.46      5.06 o 
  -3  12   8        1.15        9.08      4.24 o 
  -2  12   8        0.10        9.20      4.85 o 
  -1  12   8       27.39       17.60      4.69 o 
   0  12   8      163.65      183.04     15.78 o 
   1  12   8        2.44       -4.21      5.01 o 
   2  12   8       51.08       58.43      6.86 o 
   3  12   8        8.80       16.73      6.58 o 
   4  12   8       25.30       10.71      5.62 o 
   5  12   8       10.42       11.60      5.60 o 
   6  12   8        0.70       -4.42      7.13 o 
 -10  13   8       24.18       18.23     12.82 o 
  -9  13   8       19.64       17.85      6.84 o 
  -8  13   8       14.91       10.22      4.50 o 
  -7  13   8       75.65       82.33      9.06 o 
  -6  13   8        5.48        1.45      5.03 o 
  -5  13   8        0.19        6.99      4.41 o 
  -4  13   8       59.91       74.05      8.51 o 
  -3  13   8       60.75       52.64      8.76 o 
  -2  13   8      146.87      143.10     12.43 o 
  -1  13   8      130.25      163.23     11.23 o 
   0  13   8      268.17      298.92     18.49 o 
   1  13   8        8.35       15.06      4.36 o 
   2  13   8       55.66       58.91      6.07 o 
   3  13   8        2.04       10.85      3.96 o 
   4  13   8        1.91        4.02      5.03 o 
   5  13   8        4.76        4.55      4.39 o 
   6  13   8        7.28       13.44      5.81 o 
  -9  14   8        1.39        9.73      3.48 o 
  -8  14   8        4.46        9.01      5.93 o 
  -7  14   8        9.01        6.08      3.33 o 
  -6  14   8      176.68      173.12     18.15 o 
  -5  14   8      193.95      199.74     15.74 o 
  -4  14   8       31.75       14.25      7.10 o 
  -3  14   8       81.36      105.04     10.96 o 
  -2  14   8       70.76       79.08      7.63 o 
  -1  14   8       65.56       82.63      8.32 o 
   0  14   8       33.60       26.89      3.85 o 
   1  14   8        2.56       -2.59      4.23 o 
   2  14   8      167.98      169.90     14.74 o 
   3  14   8       10.16       10.16      6.21 o 
   4  14   8       23.22       20.82      8.41 o 
   5  14   8       15.22       -3.00      7.70 o 
  -8  15   8       10.72       19.59      6.65 o 
  -7  15   8        1.34        0.10      4.70 o 
  -6  15   8        1.28        4.75      6.02 o 
  -5  15   8        9.31        9.12      8.76 o 
  -4  15   8       10.79        6.31      4.69 o 
  -3  15   8       63.98       66.13      7.59 o 
  -2  15   8      168.66      164.68     15.15 o 
  -1  15   8        1.66        0.39      3.85 o 
   0  15   8        9.37        2.63      3.63 o 
   1  15   8       24.09       16.27      6.21 o 
   2  15   8        6.56        5.05      4.15 o 
   3  15   8       28.20       43.93     10.10 o 
   4  15   8       19.30       10.16      8.29 o 
  -7  16   8        1.03        4.99      5.25 o 
  -6  16   8       21.88       24.50      5.28 o 
  -5  16   8       40.01       38.47      5.64 o 
  -4  16   8      119.83      120.35     12.41 o 
  -3  16   8        0.98        6.89      4.61 o 
  -2  16   8       61.22       41.27      5.19 o 
  -1  16   8       68.19       60.46      8.59 o 
   0  16   8        0.42       -0.95      3.68 o 
   1  16   8       14.16       10.19      6.94 o 
   2  16   8        2.10       11.76      7.81 o 
   3  16   8        0.10        4.35      6.83 o 
  -6  17   8        6.11        6.24      5.04 o 
  -5  17   8        4.78        8.08      5.64 o 
  -4  17   8        1.27       -4.45      4.45 o 
  -3  17   8       26.67       33.13      5.02 o 
  -2  17   8        2.03        3.44      6.10 o 
  -1  17   8       57.75       55.39      7.24 o 
   0  17   8       36.98       14.25      6.43 o 
   1  17   8        0.38       -2.11      4.89 o 
   2  17   8       20.01       24.57      5.52 o 
  -4  18   8       59.19       52.72      6.28 o 
  -3  18   8       14.34       13.90      5.14 o 
  -2  18   8      146.02      146.74     14.39 o 
  -1  18   8        7.64        9.26      5.44 o 
   0  18   8       26.37       13.87      5.23 o 
 -11   1   9      112.71      125.12     11.92 o 
 -10   1   9        9.02       11.44      4.06 o 
  -9   1   9        0.10        3.08      5.87 o 
  -8   1   9      101.09      101.46      7.27 o 
  -7   1   9       73.43       70.47     16.43 o 
  -6   1   9      247.23      262.75     19.21 o 
  -5   1   9       21.20       21.11      4.01 o 
  -4   1   9       67.48       61.59      7.85 o 
  -3   1   9        0.81        4.95      3.93 o 
  -2   1   9       35.62       39.13      5.92 o 
  -1   1   9        0.06        0.83      2.53 o 
   0   1   9       26.51       25.29      3.29 o 
   1   1   9       11.34       12.91      3.56 o 
   2   1   9       68.31       57.27      5.39 o 
   3   1   9        1.89        2.88      3.27 o 
   4   1   9        3.65       -2.61      6.91 o 
   5   1   9       24.08       22.63      4.47 o 
   6   1   9        0.20        3.34      3.92 o 
   7   1   9        1.67        9.76      4.22 o 
 -11   2   9       40.88       38.46      5.14 o 
 -10   2   9       76.70       73.29     10.48 o 
  -9   2   9       26.78       34.53      5.93 o 
  -8   2   9       37.30       34.24      5.35 o 
  -7   2   9       58.13       46.26      6.83 o 
  -6   2   9      125.61      141.61     11.75 o 
  -5   2   9      108.15      112.30      9.65 o 
  -4   2   9        0.36        8.54      4.99 o 
  -3   2   9        0.78        4.68     10.59 o 
  -2   2   9       14.89        9.85      4.05 o 
  -1   2   9        0.43        6.87      3.00 o 
   0   2   9       14.70       12.30      3.99 o 
   1   2   9        2.42       -1.74      3.24 o 
   2   2   9        2.98        5.03      4.51 o 
   3   2   9       52.08       40.97      6.49 o 
   4   2   9       50.59       44.17      6.88 o 
   5   2   9        5.63       -0.80      5.14 o 
   6   2   9        2.12        5.55      5.34 o 
   7   2   9        0.27       -0.87      4.65 o 
 -11   3   9       18.72       25.01      4.69 o 
 -10   3   9        0.07        1.24      6.82 o 
  -9   3   9        9.75        6.64      4.07 o 
  -8   3   9        4.06       10.07      7.69 o 
  -7   3   9       34.60       31.91      4.84 o 
  -6   3   9        0.98        3.95      6.63 o 
  -5   3   9       33.41       29.69      4.74 o 
  -4   3   9       56.56       50.05      7.88 o 
  -3   3   9       87.23       72.18      8.68 o 
  -2   3   9       22.00       25.60      4.25 o 
  -1   3   9        2.87        8.67      3.57 o 
   0   3   9        3.69        3.27      4.31 o 
   1   3   9       29.72       30.44      5.35 o 
   2   3   9       35.65       35.50      3.94 o 
   3   3   9        0.25        9.80      4.10 o 
   4   3   9       12.29       10.15      4.84 o 
   5   3   9        0.20        3.08      4.47 o 
   6   3   9       28.70       26.33      4.27 o 
   7   3   9        3.82        4.45      4.67 o 
 -11   4   9        2.14        9.73      3.97 o 
 -10   4   9       32.44       24.18      6.02 o 
  -9   4   9       10.00       14.21      7.23 o 
  -8   4   9        6.24       10.15      4.39 o 
  -7   4   9       12.64       15.03      4.95 o 
  -6   4   9        1.10       -1.80      4.37 o 
  -5   4   9        0.00        2.31      3.30 o 
  -4   4   9        5.53       14.37      3.58 o 
  -3   4   9        2.25        4.24      2.88 o 
  -2   4   9       11.81       10.47      2.70 o 
  -1   4   9       81.43       87.82     13.20 o 
   0   4   9       42.68       39.63      6.77 o 
   1   4   9       41.61       34.10      9.65 o 
   2   4   9       20.36       12.15      2.82 o 
   3   4   9       14.43       11.75      4.93 o 
   4   4   9        1.37       -0.94      3.41 o 
   5   4   9        8.98        8.34      8.31 o 
   6   4   9        6.05        3.77      4.71 o 
 -11   5   9       32.62       30.62      5.66 o 
 -10   5   9        5.04        7.46      6.75 o 
  -9   5   9        0.62       -5.18     11.23 o 
  -8   5   9       34.20       33.69      5.15 o 
  -7   5   9       20.50       25.20      4.57 o 
  -6   5   9        4.16        3.61      6.69 o 
  -5   5   9        0.42        4.88      4.63 o 
  -4   5   9       29.84       24.02      3.87 o 
  -3   5   9        2.11        3.21      2.35 o 
  -2   5   9      131.19      122.79     10.47 o 
  -1   5   9       46.45       46.72      7.42 o 
   0   5   9       15.38       18.43      4.85 o 
   1   5   9       20.20       14.31      4.42 o 
   2   5   9        2.45        4.74      4.05 o 
   3   5   9        0.02        6.44      4.10 o 
   4   5   9       12.73       11.35      4.17 o 
   5   5   9        6.78        3.88      5.88 o 
   6   5   9       52.63       37.22      6.84 o 
 -10   6   9        4.67       13.72      4.50 o 
  -9   6   9       34.68       24.71      5.43 o 
  -8   6   9       23.88       21.18      4.00 o 
  -7   6   9        3.05        1.21      3.68 o 
  -6   6   9        2.04        7.85      4.79 o 
  -5   6   9       24.81       29.27      5.32 o 
  -4   6   9        6.44       18.79      3.56 o 
  -3   6   9        2.49        8.35      2.85 o 
  -2   6   9       52.52       45.89      6.36 o 
  -1   6   9       22.05       17.13      5.93 o 
   0   6   9        0.43       10.22      4.24 o 
   1   6   9        0.71        4.20      8.55 o 
   2   6   9       11.69       14.47      6.49 o 
   3   6   9        4.72        5.71      4.58 o 
   4   6   9       45.67       41.64      4.57 o 
   5   6   9       28.05       26.42      4.63 o 
   6   6   9        8.63        6.62      4.71 o 
 -10   7   9       12.78       17.13      6.64 o 
  -9   7   9        9.29       11.73      4.51 o 
  -8   7   9       14.58       16.55      3.91 o 
  -7   7   9        3.28        1.89      7.09 o 
  -6   7   9       20.04       19.46      5.98 o 
  -5   7   9        0.63        8.33      4.67 o 
  -4   7   9        8.96       12.54      3.32 o 
  -3   7   9       13.22       13.84      4.92 o 
  -2   7   9       57.53       55.80      7.60 o 
  -1   7   9       50.58       64.62      7.57 o 
   0   7   9        2.26        8.27      5.37 o 
   1   7   9       17.27       16.24      4.49 o 
   2   7   9        4.77        2.05      4.34 o 
   3   7   9        4.55        4.09      5.58 o 
   4   7   9        0.02        5.34      5.16 o 
   5   7   9        2.99        5.99      3.99 o 
   6   7   9        4.24       14.89      7.49 o 
 -10   8   9        2.39        9.17      4.14 o 
  -9   8   9       14.17       28.69      4.99 o 
  -8   8   9       46.53       41.06      9.17 o 
  -7   8   9       10.73        3.47      4.55 o 
  -6   8   9       33.56       56.21      6.16 o 
  -5   8   9        3.64        2.74      3.48 o 
  -4   8   9       11.34       10.34      4.04 o 
  -3   8   9      109.60       97.38     10.39 o 
  -2   8   9        4.95        7.75      4.96 o 
  -1   8   9       10.68       13.51      4.63 o 
   0   8   9       15.42       25.48      6.14 o 
   1   8   9       15.16       20.09      4.79 o 
   2   8   9        0.39       -1.90      4.36 o 
   3   8   9        1.18        5.20      4.20 o 
   4   8   9       49.38       68.98     13.05 o 
   5   8   9        7.82       10.84      4.95 o 
  -9   9   9       95.55       86.62      8.41 o 
  -8   9   9       42.64       52.47      7.22 o 
  -7   9   9       59.22       56.52     12.04 o 
  -6   9   9       15.95       13.51      3.67 o 
  -5   9   9       21.82       24.13      4.39 o 
  -4   9   9       53.70       50.22      5.87 o 
  -3   9   9       15.63       13.15      4.75 o 
  -2   9   9       31.56       27.48      4.91 o 
  -1   9   9       42.43       41.50      6.58 o 
   0   9   9        0.61        7.23      5.27 o 
   1   9   9        3.47        7.68      4.32 o 
   2   9   9        2.71        7.88      3.29 o 
   3   9   9        9.22       11.89      4.43 o 
   4   9   9        1.06        8.85      4.89 o 
   5   9   9        5.53        7.82      5.60 o 
  -9  10   9       27.77       10.81      5.87 o 
  -8  10   9        0.10       12.49      4.66 o 
  -7  10   9        2.58       12.50      5.58 o 
  -6  10   9        6.28       -1.77      5.42 o 
  -5  10   9        5.20        8.26      3.75 o 
  -4  10   9       13.53       25.98      6.84 o 
  -3  10   9        0.17        0.98      3.40 o 
  -2  10   9        0.30        0.38      5.21 o 
  -1  10   9        4.60       11.73      4.36 o 
   0  10   9        1.65        4.71      3.80 o 
   1  10   9        0.84        5.43      5.90 o 
   2  10   9       10.84       10.00      5.73 o 
   3  10   9        0.86       11.84      6.60 o 
   4  10   9        3.28        5.80     18.06 o 
  -8  11   9       38.11       53.21      9.91 o 
  -7  11   9       14.60       17.08      5.53 o 
  -6  11   9       22.31       24.48      4.99 o 
  -5  11   9       40.30       43.73      4.70 o 
  -4  11   9        1.19        7.03      4.02 o 
  -3  11   9        0.04        4.86      8.27 o 
  -2  11   9        8.04       -0.36      8.29 o 
  -1  11   9        2.01        3.10      8.41 o 
   0  11   9       19.07       14.90      4.15 o 
   1  11   9        1.93       21.18      5.43 o 
   2  11   9       52.49       73.56      7.85 o 
   3  11   9       14.22        6.09      3.83 o 
   4  11   9       15.82       20.42      7.74 o 
  -7  12   9        3.16        4.71      4.69 o 
  -6  12   9       62.07       63.85      7.67 o 
  -5  12   9        2.53        0.34     15.42 o 
  -4  12   9       19.82       22.39      4.23 o 
  -3  12   9        5.62        6.84      6.01 o 
  -2  12   9       52.40       65.90      7.48 o 
  -1  12   9       13.49       11.66      3.24 o 
   0  12   9        0.02       13.02      9.88 o 
   1  12   9        0.35       -2.28      6.20 o 
   2  12   9       26.90       15.74      7.07 o 
   3  12   9       10.59       14.81      8.26 o 
  -7  13   9        1.69        5.07     10.70 o 
  -6  13   9       84.24       55.84     10.04 o 
  -5  13   9        2.14        5.41      4.79 o 
  -4  13   9        4.75       12.44      5.54 o 
  -3  13   9       37.98       30.42      5.45 o 
  -2  13   9       21.19       30.65      5.58 o 
  -1  13   9       18.09        8.73      6.75 o 
   0  13   9        0.68        6.31      4.48 o 
   1  13   9        6.71        8.41      4.71 o 
   2  13   9       25.18       30.70      5.91 o 
  -5  14   9        0.84        6.89      4.77 o 
  -4  14   9        2.29        6.33      8.53 o 
  -3  14   9       14.03        9.64      4.00 o 
  -2  14   9        1.89        3.79      3.87 o 
  -1  14   9        1.26       16.00      5.79 o 
   0  14   9        3.90        4.37      4.55 o 
   1  14   9        1.80        9.52      5.91 o 
  -3  15   9        2.44        3.01      4.39 o 
  -2  15   9        2.11       17.54      4.68 o 
  -1  15   9        0.34        6.94      5.26 o 
  -8   0  10        2.48       11.43     12.33 o 
  -7   0  10        3.57        3.06     19.21 o 
  -6   0  10      196.18      165.04     34.47 o 
  -5   0  10       54.57       68.67     12.26 o 
  -4   0  10      437.77      311.44     68.89 o 
  -3   0  10      153.76      122.50     19.75 o 
  -2   0  10       10.63       18.83      9.07 o 
  -1   0  10       28.04       22.13     22.90 o 
   0   0  10        8.17       12.99     12.45 o 
   1   0  10       40.97       42.96     12.68 o 
   2   0  10       17.65       20.67     10.45 o 
   3   0  10        8.40       19.90     14.53 o 
  -8   1  10       14.50        7.96      5.91 o 
  -7   1  10        0.77        9.62      4.33 o 
  -6   1  10       17.91       18.31      3.99 o 
  -5   1  10       12.45       11.72      4.82 o 
  -4   1  10        1.76        6.83      3.58 o 
  -3   1  10        5.38       17.51      4.37 o 
  -2   1  10        8.27       11.48      4.95 o 
  -1   1  10        2.94        5.44      5.23 o 
   0   1  10        1.17       15.12      7.09 o 
   1   1  10        7.48        2.68     10.80 o 
   2   1  10        4.75       -1.92     12.76 o 
   3   1  10        0.06       -8.66      8.66 o 
  -8   2  10        7.80       10.97      7.50 o 
  -7   2  10       10.13        7.44      3.59 o 
  -6   2  10       69.15       60.26      8.23 o 
  -5   2  10       55.98       29.27      4.75 o 
  -4   2  10       13.40        8.30      3.71 o 
  -3   2  10        2.27       16.26      5.60 o 
  -2   2  10        0.03        7.11      4.92 o 
  -1   2  10        0.40        5.38      3.49 o 
   0   2  10       44.07       38.70     10.41 o 
   1   2  10        4.32       -4.48      8.82 o 
   2   2  10        1.05        8.85      5.29 o 
   3   2  10        1.75       15.69      8.08 o 
  -8   3  10       55.84       41.26      5.24 o 
  -7   3  10        1.28        1.10      6.36 o 
  -6   3  10       53.00       42.27      6.20 o 
  -5   3  10       48.22       37.00      6.20 o 
  -4   3  10       61.41       65.84      8.12 o 
  -3   3  10       20.10       26.77      4.96 o 
  -2   3  10        0.29       -3.95      6.22 o 
  -1   3  10       32.99       32.79      5.91 o 
   0   3  10       20.77       20.72      4.47 o 
   1   3  10       21.34       18.51     13.60 o 
   2   3  10       59.35       48.99      8.61 o 
   3   3  10        0.03        5.62      4.40 o 
  -8   4  10       11.30       10.29      7.96 o 
  -7   4  10       80.68       82.90      7.38 o 
  -6   4  10       41.09       36.06      8.40 o 
  -5   4  10        7.64        9.59      5.24 o 
  -4   4  10       30.12       22.72      7.56 o 
  -3   4  10      149.66      119.20     15.74 o 
  -2   4  10       50.15       33.50      6.36 o 
  -1   4  10        5.00        8.76      8.45 o 
   0   4  10        0.77       12.98      5.63 o 
   1   4  10       42.92       35.21      5.74 o 
   2   4  10       14.29       12.67      9.18 o 
   3   4  10        6.57       14.11      6.68 o 
  -8   5  10        7.36       13.48      7.93 o 
  -7   5  10       14.67       14.33      4.64 o 
  -6   5  10       11.53        7.61      3.55 o 
  -5   5  10        3.57       10.98      4.99 o 
  -4   5  10        0.43       -7.65     12.24 o 
  -3   5  10       25.18       25.84      5.68 o 
  -2   5  10       30.74       22.68      5.29 o 
  -1   5  10       30.58       21.78      4.62 o 
   0   5  10       10.05       13.39      5.00 o 
   1   5  10        8.90       10.81      4.70 o 
   2   5  10       32.57       15.04      6.22 o 
   3   5  10        1.37        8.54      3.90 o 
  -7   6  10       85.06       70.17     10.32 o 
  -6   6  10       20.11       18.62      8.72 o 
  -5   6  10        1.65        7.87      6.70 o 
  -4   6  10        0.16       -2.52      4.88 o 
  -3   6  10        2.15        5.36      6.56 o 
  -2   6  10       19.73       17.41      5.52 o 
  -1   6  10        0.74       19.89      4.14 o 
   0   6  10       72.37       46.02      6.83 o 
   1   6  10       37.41       32.21      4.85 o 
   2   6  10        1.64        2.45      3.90 o 
  -7   7  10       21.26       23.28      6.72 o 
  -6   7  10       20.85       22.81     15.43 o 
  -5   7  10       24.69       23.91     12.30 o 
  -4   7  10        1.65        5.57      5.17 o 
  -3   7  10       14.39       20.38      5.59 o 
  -2   7  10       16.54       18.90      6.81 o 
  -1   7  10       47.12       26.78      4.97 o 
   0   7  10        1.35        7.08      4.90 o 
   1   7  10        0.81        2.55      2.84 o 
   2   7  10        0.02       15.07      5.81 o 
  -6   8  10       12.76        2.63      9.30 o 
  -5   8  10        0.10       11.75      5.58 o 
  -4   8  10        8.33       26.27      5.69 o 
  -3   8  10       28.78       29.85      7.11 o 
  -2   8  10        0.44        6.16      3.86 o 
  -1   8  10        9.10       11.21      7.42 o 
   0   8  10        1.23        3.30      3.23 o 
   1   8  10        5.11        0.03      3.33 o 
  -5   9  10       10.97        7.11      5.58 o 
  -4   9  10        6.77        3.54      5.90 o 
  -3   9  10        3.51       10.90      6.83 o 
  -2   9  10        5.98        2.55     12.83 o 
  -1   9  10        0.36        4.47      2.95 o 
   0   9  10        0.14        0.28      4.78 o 
  -4  10  10      101.78       89.46     10.15 o 
  -3  10  10        4.12       -2.91      6.67 o 
  -2  10  10        3.83        6.98      4.89 o 
  -1  10  10        0.24        7.10      3.60 o 
                                                 
